# Supplementary material for: Defining the lipid profiles of human milk, infant formula, and animal milk: implications for infant feeding
Source: Front Nutr. 2023 Aug 30;10:1227340. doi: 10.3389/fnut.2023.1227340 (PMC10499237; doi:10.3389/fnut.2023.1227340)
Supplement: Supplementary file 2 [file Data_Sheet_2.xlsx]

## Sheet: S1
Table S1. Comparison of lipid extraction from human milk with butanol:methanol and chloroform:methanol.
Class number	Lipid number	Lipid species	Fold difference 1	p value	p value (BH)2
1	1	Sph(d16:1)	0.761364	0.170219	0.272062
1	2	Sph(d18:2)	0.860454	0.156853	0.257225
1	3	Sph(d18:1)	0.909785	0.268603	0.37535
3	4	dhCer(d18:0/24:0)	0.829725	0.0478868	0.135084
3	5	dhCer(d18:0/16:0)	0.916839	0.633474	0.71372
3	6	dhCer(d18:0/22:0)	0.926397	0.815775	0.854191
3	7	dhCer(d18:0/20:0)	0.929953	0.714886	0.778752
3	8	dhCer(d18:0/24:1)	0.977326	0.779614	0.826631
3	9	dhCer(d18:0/18:0)	1.18297	0.424577	0.526196
4	10	Cer(d20:1/22:0)	0.426602	0.126325	0.221068
4	11	Cer(d18:2/17:0)	0.577915	0.21051	0.318929
4	12	Cer(d16:1/16:0)	0.637061	0.022498	0.0939695
4	13	Cer(d18:1/14:0)	0.696832	0.000137332	0.0519117
4	14	Cer(d17:1/16:0)	0.700711	0.0877567	0.178825
4	15	Cer(d18:1/26:0)	0.724827	0.00324166	0.0510561
4	16	Cer(d19:1/26:0)	0.72526	0.206317	0.313834
4	17	Cer(d20:1/26:0)	0.760703	0.169719	0.272414
4	18	Cer(d17:1/18:0)	0.762854	0.112461	0.207367
4	19	Cer(d18:1/16:0)	0.792349	0.00661332	0.0543443
4	20	Cer(d20:1/23:0)	0.80506	0.847193	0.879778
4	21	Cer(d18:2/16:0)	0.810132	0.0657911	0.156409
4	22	Cer(d18:1/24:0)	0.81366	0.0072649	0.0560435
4	23	Cer(d18:2/14:0)	0.813763	0.199988	0.307299
4	24	Cer(d19:1/16:0)	0.816025	0.502434	0.597232
4	25	Cer(d19:1/24:0)	0.826814	0.0399444	0.122259
4	26	Cer(d16:1/24:0)	0.834897	0.175254	0.27776
4	27	Cer(d19:1/23:0)	0.836051	0.196429	0.303061
4	28	Cer(d17:1/24:0)	0.838561	0.154803	0.254969
4	29	Cer(d18:1/23:0)	0.840101	0.0764998	0.1701
4	30	Cer(d17:1/23:0)	0.841746	0.578169	0.669365
4	31	Cer(d17:1/22:0)	0.847667	0.154642	0.255261
4	32	Cer(d16:1/23:0)	0.854851	0.454403	0.556772
4	33	Cer(d16:1/18:0)	0.858126	0.0150099	0.0822283
4	34	Cer(d19:1/18:0)	0.870977	0.0571045	0.143425
4	35	Cer(d19:1/22:0)	0.873126	0.0546248	0.140943
4	36	Cer(d17:1/20:0)	0.874668	0.227771	0.335662
4	37	Cer(d18:1/22:0)	0.875207	0.000985616	0.0438309
4	38	Cer(d20:1/24:0)	0.879974	0.735821	0.796964
4	39	Cer(d18:1/24:1)	0.880666	0.0152482	0.0817566
4	40	Cer(d19:1/20:0)	0.892131	0.296647	0.40119
4	41	Cer(d18:2/23:0)	0.895829	0.251997	0.361498
4	42	Cer(d18:2/18:0)	0.897015	0.163007	0.265588
4	43	Cer(d18:1/18:0)	0.900765	0.00195578	0.052806
4	44	Cer(d20:1/24:1)	0.903935	0.599764	0.685963
4	45	Cer(d18:1/19:0)	0.904352	0.0270054	0.103112
4	46	Cer(d18:2/24:1)	0.908906	0.0141104	0.0808143
4	47	Cer(d17:1/24:1)	0.909467	0.0602317	0.148808
4	48	Cer(d19:1/24:1)	0.915111	0.397037	0.50194
4	49	Cer(d18:2/22:0)	0.917381	0.0880756	0.178992
4	50	Cer(d18:1/20:0)	0.945121	0.0523915	0.139465
4	51	Cer(d16:1/24:1)	0.947119	0.499505	0.595625
4	52	Cer(d18:2/24:0)	0.951732	0.18697	0.292045
4	53	Cer(d18:1/21:0)	0.955933	0.30694	0.412161
4	54	Cer(d16:1/22:0)	0.975051	0.420147	0.522419
4	55	Cer(d18:2/20:0)	0.979119	0.670715	0.745677
4	56	Cer(d16:1/20:0)	0.981827	0.912138	0.933121
4	57	Cer(d18:2/26:0)	1.02476	0.488163	0.587661
4	58	Cer(d18:1/17:0)	1.05607	0.170021	0.272322
4	59	Cer(d18:2/21:0)	1.07228	0.648119	0.725893
5	60	Cer(m18:0/23:0)	0.682616	0.0242179	0.0973868
5	61	Cer(m18:0/24:1)	0.826914	0.00527774	0.0524996
5	62	Cer(m18:1/22:0)	0.839165	0.00631542	0.0530495
5	63	Cer(m18:0/22:0)	0.843364	0.0323659	0.111221
5	64	Cer(m18:1/24:0)	0.847785	0.0201322	0.0900589
5	65	Cer(m18:0/24:0)	0.875206	0.0866517	0.178498
5	66	Cer(m18:0/20:0)	0.962858	0.663798	0.741258
5	67	Cer(m18:1/23:0)	0.967441	0.524126	0.619124
5	68	Cer(m18:1/20:0)	0.973587	0.463632	0.566245
5	69	Cer(m18:1/24:1)	1.00098	0.957381	0.96762
5	70	Cer(m18:1/18:0)	1.06723	0.775816	0.82376
7	71	HexCer(d18:2/22:0)	0.707009	0.0191874	0.0889919
7	72	HexCer(d18:1/24:0)	0.765121	0.00170204	0.0514696
7	73	HexCer(d16:1/22:0)	0.777455	0.294553	0.399072
7	74	HexCer(d16:1/20:0)	0.803943	0.0503397	0.138388
7	75	HexCer(d18:1/24:1)	0.815055	0.0170079	0.0845918
7	76	HexCer(d18:2/24:0)	0.823066	0.0774632	0.170735
7	77	HexCer(d18:1/20:0)	0.84203	0.0369679	0.118423
7	78	HexCer(d18:1/22:0)	0.876602	0.0216756	0.0947211
7	79	HexCer(d18:1/18:0)	0.87779	0.109116	0.203182
7	80	HexCer(d18:1/16:0)	0.879447	0.044413	0.128645
7	81	HexCer(d18:2/20:0)	0.883301	0.0529414	0.140434
7	82	HexCer(d18:2/18:0)	0.91	0.266569	0.373197
7	83	HexCer(d16:1/18:0)	1.10703	0.931511	0.947809
7	84	HexCer(d16:1/24:0)	1.126	0.621027	0.703892
8	85	Hex2Cer(d16:1/24:1)	0.52946	0.220336	0.329198
8	86	Hex2Cer(d18:1/20:0)	0.847134	0.0440847	0.128185
8	87	Hex2Cer(d18:2/16:0)	0.874689	0.227022	0.335213
8	88	Hex2Cer(d18:1/24:1)	0.881285	0.0500863	0.1387
8	89	Hex2Cer(d18:1/22:0)	0.882021	0.0507862	0.13911
8	90	Hex2Cer(d18:1/24:0)	0.932277	0.0024674	0.0466338
8	91	Hex2Cer(d18:1/18:0)	0.944095	0.617447	0.70194
8	92	Hex2Cer(d16:1/16:0)	0.970017	0.701954	0.769097
8	93	Hex2Cer(d18:1/16:0)	0.975921	0.545126	0.637949
8	94	Hex2Cer(d18:2/24:1)	1.33686	0.357985	0.468229
9	95	Hex3Cer(d18:1/24:0)	0.745921	0.262975	0.369534
9	96	Hex3Cer(d18:1/18:0)	0.860053	0.241558	0.350514
9	97	Hex3Cer(d18:1/22:0)	0.899995	0.0819837	0.173128
9	98	Hex3Cer(d18:1/16:0)	0.991131	0.589689	0.679581
9	99	Hex3Cer(d18:1/24:1)	1.11422	0.608166	0.69243
9	100	Hex3Cer(d18:1/20:0)	1.66047	0.162266	0.264953
10	101	GM3(d18:1/24:0)	0.858806	0.0287848	0.105127
10	102	GM3(d18:1/20:0)	0.871666	0.0116356	0.0726982
10	103	GM3(d18:1/16:0)	0.934774	0.395599	0.50096
10	104	GM3(d18:1/24:1)	0.939681	0.308126	0.41302
10	105	GM3(d18:1/22:0)	0.968459	0.645235	0.723735
10	106	GM3(d18:1/18:0)	1.09604	0.115136	0.208736
20	107	Sulfatide (d18:1:/24:0(OH))	0.531196	0.0510605	0.139357
20	108	Sulfatide (d18:1:/16:0(OH))	0.844591	0.381698	0.489091
20	109	Sulfatide (d18:1:/16:0)	1.23062	0.535257	0.631286
20	110	Sulfatide (d18:1:/24:0)	1.25127	0.413115	0.516223
20	111	Sulfatide (d18:1:/24:1)	1.27951	0.397558	0.501759
20	112	Sulfatide (d18:1:/24:1(OH))	2.95594	0.284651	0.391979
21	113	SM(d18:1/14:0)/SM(d16:1/16:0)	0.913508	0.0595361	0.148545
21	114	SM(d18:0/14:0)	0.924284	0.104164	0.198357
21	115	SM(d18:2/17:0)	0.935776	0.272906	0.379958
21	116	SM(44:1)	0.937484	0.285598	0.392567
21	117	SM(d17:1/16:0)	0.940423	0.0812048	0.172446
21	118	SM(d18:2/23:0)	0.940978	0.168622	0.271809
21	119	SM(d16:1/19:0)	0.96169	0.455681	0.557435
21	120	SM(d18:2/18:1)	0.962804	0.25677	0.365571
21	121	SM(d17:1/14:0)	0.96569	0.126322	0.221577
21	122	SM(38:3) (b)	0.966332	0.5881	0.678784
21	123	SM(d18:1/16:0)	0.966535	0.25801	0.366645
21	124	SM(44:2)	0.971666	0.379661	0.488135
21	125	SM(d18:1/24:0)	0.974828	0.41095	0.514368
21	126	SM(d18:2/16:0)	0.981431	0.761226	0.817453
21	127	SM(d18:2/14:0)	0.989233	0.511433	0.606024
21	128	SM(d18:2/18:0)	0.995399	0.972973	0.979451
21	129	SM(d18:2/22:0)	0.996399	0.835567	0.872498
21	130	SM(43:2) (c)	0.998849	0.959386	0.968353
21	131	SM(38:3) (a)	1.00337	0.850228	0.881718
21	132	SM(43:1)	1.00419	0.93652	0.951625
21	133	SM(40:3) (b)	1.00765	0.846255	0.880012
21	134	SM(d19:1/24:1)	1.01269	0.688733	0.756806
21	135	SM(d18:0/22:0)	1.01507	0.895293	0.923385
21	136	SM(41:0)	1.0154	0.496973	0.593542
21	137	SM(d18:1/18:0)/SM(d16:1/20:0)	1.0162	0.713489	0.779477
21	138	SM(d18:1/22:0)/SM(d16:1/24:0)	1.01844	0.599446	0.68768
21	139	SM(43:2) (b)	1.01969	0.632677	0.713886
21	140	SM(34:3)	1.02045	0.599984	0.685178
21	141	SM(d18:1/17:0)/SM(d17:1/18:0)	1.02222	0.693348	0.760771
21	142	SM(d18:1/23:0)/SM(d17:1/24:0)	1.0223	0.537785	0.63328
21	143	SM(35:2) (b)	1.02492	0.995002	0.997642
21	144	SM(d16:1/23:0)/SM(d17:1/22:0)	1.02571	0.367535	0.478238
21	145	SM(37:1)	1.02581	0.502391	0.598122
21	146	SM(d18:2/24:0)	1.03246	0.291344	0.397574
21	147	SM(d18:2/20:0)	1.03553	0.385877	0.491944
21	148	SM(d18:0/16:0)	1.03572	0.430694	0.532034
21	149	SM(40:3) (a)	1.04134	0.681114	0.751711
21	150	SM(44:3)	1.05274	0.250413	0.35991
21	151	SM(37:2)	1.05487	0.472372	0.574138
21	152	SM(d18:1/20:0)/SM(d16:1/22:0)	1.06263	0.262113	0.369696
21	153	SM(d18:1/24:1)	1.06856	0.145683	0.243665
21	154	SM(d17:1/24:1)	1.07091	0.142158	0.242052
21	155	SM(41:1) (a)	1.0831	0.10524	0.199402
21	156	SM(d16:1/24:1)	1.08445	0.0316265	0.110182
22	157	PA(36:1)	0.758756	0.0648754	0.155701
22	158	PA(36:2)	0.759692	0.017828	0.0863973
22	159	PA(40:6)	0.789636	0.252323	0.36128
22	160	PA(36:3)	0.822565	0.00423112	0.0492112
22	161	PA(34:1)	0.861127	0.0483348	0.135338
22	162	PA(36:4)	0.913906	0.0456928	0.130847
23	163	PC(34:2) [+OH]	0.546221	0.0614137	0.150255
23	164	PC(38:6) [+OH]	0.593273	0.0155171	0.0826121
23	165	PC(15:0_22:6)	0.724151	0.197197	0.303627
23	166	PC(14:0_22:6)	0.783474	0.0142355	0.0809178
23	167	PC(16:1_22:6)	0.791637	0.0234693	0.0969553
23	168	PC(15-MHDA_22:6)	0.825923	0.128859	0.224465
23	169	PC(40:7) (a)	0.831471	0.00573591	0.0535351
23	170	PC(16:1_20:4)	0.868719	0.0382402	0.119957
23	171	PC(39:5)(a)	0.881725	0.0156256	0.0826081
23	172	PC(28:0)	0.881959	0.0564167	0.142646
23	173	PC(38:7)(c)	0.885144	0.148465	0.247224
23	174	PC(39:5)(b)	0.888538	0.261962	0.370174
23	175	PC(36:6) (a)	0.894449	0.106133	0.199098
23	176	PC(38:5) (b)	0.906439	0.184298	0.289065
23	177	PC(20:0_20:4)	0.91902	0.0051354	0.0524644
23	178	PC(40:8)	0.919677	0.0157282	0.082573
23	179	PC(15:0_20:4)	0.920862	0.018632	0.088036
23	180	PC(18:0_22:4)	0.927786	0.0949216	0.185909
23	181	PC(17:0_20:4)	0.928898	0.0644134	0.15558
23	182	PC(44:12)	0.929761	0.173184	0.275057
23	183	PC(34:5)	0.932638	0.419405	0.522356
23	184	PC(17:1_18:2)	0.935814	0.272992	0.379378
23	185	PC(38:6) (a)	0.943702	0.077618	0.170579
23	186	PC(16:0_20:5)	0.950351	0.0746004	0.167851
23	187	PC(18:1_22:6) (a)	0.952594	0.0661212	0.156211
23	188	PC(18:2_18:2)	0.952641	0.0663179	0.155703
23	189	PC(16:0_18:3) (b)	0.952954	0.0434532	0.128323
23	190	PC(14:0_20:4)	0.956133	0.00105885	0.0421311
23	191	PC(16:1_18:2)	0.956443	0.318575	0.424019
23	192	PC(18:0_22:5) (n6)	0.964805	0.406529	0.510524
23	193	PC(33:2)	0.970336	0.237679	0.346884
23	194	PC(32:2)	0.971676	0.0391604	0.120838
23	195	PC(33:0) (b)	0.971733	0.224101	0.332849
23	196	PC(31:0) (b)	0.978166	0.481651	0.581674
23	197	PC(18:1_18:2)	0.97938	0.369986	0.478955
23	198	PC(16:0_18:2)	0.980564	0.261914	0.370799
23	199	PC(38:2)	0.981314	0.0218838	0.0940007
23	200	PC(15:0_20:3)	0.981758	0.547874	0.640174
23	201	PC(16:0_20:3) (b)	0.981812	0.416937	0.520139
23	202	PC(16:0_20:4)	0.98306	0.40836	0.511974
23	203	PC(36:4) [+OH]	0.984792	0.762273	0.817416
23	204	PC(16:0_20:3) (a)	0.991801	0.786218	0.830141
23	205	PC(18:0_20:3)	0.992277	0.55381	0.646111
23	206	PC(18:0_20:4)	0.994744	0.745536	0.801742
23	207	PC(17:0_18:2)	0.996006	0.92621	0.943686
23	208	PC(38:5) (a)	0.99705	0.895775	0.922624
23	209	PC(16:0_18:1)	0.997639	0.894111	0.923426
23	210	PC(32:1)	0.998762	0.896275	0.921883
23	211	PC(16:0_18:0)	0.998862	0.851625	0.881957
23	212	PC(18:0_18:1)	1.00339	0.360804	0.471101
23	213	PC(17:0_22:6)	1.00365	0.637725	0.717441
23	214	PC(17:0_18:1)	1.00624	0.627234	0.708803
23	215	PC(33:0) (a)	1.00721	0.657809	0.735657
23	216	PC(15-MHDA_18:2)	1.01018	0.687554	0.75661
23	217	PC(38:4) (b)	1.01024	0.835976	0.871721
23	218	PC(14:0_16:0)	1.01258	0.774102	0.824256
23	219	PC(33:1)	1.01889	0.671808	0.744702
23	220	PC(18:2_20:5)	1.01893	0.971628	0.979401
23	221	PC(18:1_20:3)	1.02229	0.386847	0.492351
23	222	PC(16:0_16:0)	1.02695	0.291342	0.39829
23	223	PC(18:1_22:6) (b)	1.02795	0.762351	0.816342
23	224	PC(18:0_22:6)	1.0323	0.308611	0.412938
23	225	PC(15-MHDA_18:1)	1.03556	0.231117	0.339271
23	226	PC(18:1_18:1)	1.03786	0.214714	0.323354
23	227	PC(18:0_18:2)	1.03796	0.0954405	0.186442
23	228	PC(16:0_22:6)	1.03952	0.539811	0.633692
23	229	PC(31:0) (a)	1.04449	0.424238	0.52664
23	230	PC(18:0_22:5) (n3)/PC(20:1_20:4)	1.06858	0.103986	0.198518
23	231	PC(35:5)	1.08401	0.845474	0.880411
23	232	PC(15-MHDA_20:4)	1.12587	0.00330968	0.0510636
24	233	PC(O-34:4)	0.811618	0.0824185	0.173561
24	234	PC(O-32:2)	0.860845	0.0787396	0.171055
24	235	PC(O-32:1)	0.868385	0.0453128	0.130253
24	236	PC(O-16:0/20:3)	0.913581	0.0906503	0.181301
24	237	PC(O-18:0/18:1)	0.950362	0.0328443	0.111848
24	238	PC(O-18:0/22:6)	0.955649	0.137086	0.235538
24	239	PC(O-35:4)	0.956879	0.490515	0.588619
24	240	PC(O-36:0)	0.970306	0.739642	0.798813
24	241	PC(O-38:5)	0.973863	0.249139	0.35876
24	242	PC(O-16:0/22:6)	0.979428	0.488319	0.586915
24	243	PC(O-36:5)	0.980761	0.793092	0.835067
24	244	PC(O-18:1/18:2)	0.988564	0.269193	0.37548
24	245	PC(O-40:7) (b)	0.988833	0.642958	0.722253
24	246	PC(O-40:5)	0.99044	0.993131	0.997088
24	247	PC(O-18:0/20:4)	0.998122	0.554968	0.646465
24	248	PC(O-34:2)	1.01408	0.382433	0.488377
24	249	PC(O-18:0/18:2)	1.01894	0.337308	0.445035
24	250	PC(O-18:1/18:1)	1.03665	0.203453	0.310729
24	251	PC(O-16:0/16:0)	1.0414	0.292504	0.398438
24	252	PC(O-34:1)	1.04373	0.00213498	0.0489105
24	253	PC(O-40:7) (a)	1.06994	0.511415	0.606955
24	254	PC(O-16:0/20:4)	1.08091	0.101146	0.195067
25	255	PC(P-20:0/20:4)	0.867311	0.180104	0.283663
25	256	PC(P-18:0/22:5)	0.883437	0.192032	0.296884
25	257	PC(P-16:0/18:0)	0.936581	0.238408	0.347277
25	258	PC(P-18:1/22:6)	0.956291	0.335829	0.443858
25	259	PC(P-18:0/22:6)	0.960921	0.468232	0.570941
25	260	PC(P-16:0/18:3)	0.968272	0.225752	0.33399
25	261	PC(P-16:0/20:5)	0.986868	0.917775	0.936353
25	262	PC(P-18:1/18:1)	1.0038	0.717573	0.780554
25	263	PC(P-16:0/16:1)	1.01976	0.169327	0.272364
25	264	PC(P-17:0/20:4) (a)	1.03077	0.824535	0.86217
25	265	PC(P-16:0/22:6)	1.05128	0.432118	0.532923
25	266	PC(P-35:2)(a)	1.0523	0.188794	0.293076
25	267	PC(P-16:0/18:1)	1.05278	0.301397	0.406161
25	268	PC(P-36:3)	1.06182	0.243559	0.351394
25	269	PC(P-18:0/18:2)	1.06565	0.142416	0.241946
25	270	PC(P-16:0/20:4)	1.08384	0.114936	0.208875
25	271	PC(P-16:0/18:2)	1.08545	0.0236728	0.0967387
25	272	PC(P-35:2)(b)	1.09392	0.347271	0.455004
25	273	PC(P-16:0/16:0)	1.10843	0.049157	0.136628
25	274	PC(P-18:0/20:4)	1.11147	0.0362534	0.117126
25	275	PC(P-16:0/14:0)	1.13803	0.0942031	0.185947
25	276	PC(P-17:0/20:4) (b)	1.17056	0.704374	0.770632
26	277	LPC(22:1) [sn2]	0.677376	0.0887395	0.178899
26	278	LPC(22:0) [sn1]	0.764177	0.118513	0.212817
26	279	LPC(22:1) [sn1]	0.777706	0.0376002	0.118441
26	280	LPC(19:0) [sn2] (a)	0.778621	0.038269	0.119551
26	281	LPC(26:0) [sn1]	0.793975	0.164173	0.266341
26	282	LPC(19:1) (c)	0.80994	0.0487083	0.13588
26	283	LPC(22:0) [sn2]	0.829091	0.0696232	0.160964
26	284	LPC(24:0) [sn2]	0.830151	0.216383	0.32522
26	285	LPC(15-MHDA) [sn1] [104_sn1]	0.897551	0.436057	0.536031
26	286	LPC(24:0) [sn1]	0.912917	0.112997	0.207345
26	287	LPC(19:0) (a) [sn1] [104_sn1]	0.914911	0.377097	0.485665
26	288	LPC(26:0) [sn2]	0.928527	0.802478	0.842602
26	289	LPC(19:1) (b)	0.943138	0.288177	0.395393
26	290	LPC(17:0) [sn1]	0.986643	0.622923	0.704984
26	291	LPC(20:1) [sn1]	0.987269	0.596092	0.684871
26	292	LPC(22:6) [+OH]	0.998675	0.774698	0.823729
26	293	LPC(20:0) [sn2]	1.01294	0.557749	0.648705
26	294	LPC(20:2) [sn2]	1.01799	0.668992	0.744857
26	295	LPC(19:0) [sn1] (a) / LPC(19:0) [sn2] (b)	1.02482	0.907407	0.929539
26	296	LPC(18:0) [sn1]	1.05991	0.333537	0.4416
26	297	LPC(20:1) [sn2]	1.06967	0.181316	0.284979
26	298	LPC(15:0) [sn1]	1.08359	0.00709628	0.0553071
26	299	LPC(22:4) [sn1]	1.08768	0.873808	0.903692
26	300	LPC(17:1) [sn1] (b)	1.09076	0.815562	0.855152
26	301	LPC(14:0) [sn1]	1.09548	0.767994	0.820061
26	302	LPC(17:1) [sn1] (a) / LPC(17:1) [sn2] (b)	1.1138	0.167651	0.27082
26	303	LPC(18:1) [sn1]	1.14283	0.0172075	0.0850253
26	304	LPC(16:0) [sn1]	1.14796	0.0288897	0.105003
26	305	LPC(22:6) [sn1]	1.15207	0.289115	0.395962
26	306	LPC(20:4) [+OH]	1.15266	0.789142	0.832066
26	307	LPC(20:0) [sn1]	1.17106	0.52388	0.619802
26	308	LPC(16:1) [sn1]	1.17484	0.010625	0.0692457
26	309	LPC(20:2) [sn1]	1.17861	0.0131439	0.0776314
26	310	LPC(20:4) [sn1]	1.19001	0.0127038	0.0774522
26	311	LPC(20:5) [sn2]	1.192	0.262308	0.369283
26	312	LPC(20:3) [sn2]	1.19457	0.237427	0.347186
26	313	LPC(22:4) [sn2]	1.1964	0.428222	0.529846
26	314	LPC(20:4) [sn2]	1.19854	0.0259922	0.100256
26	315	LPC(16:1) [sn2]	1.20945	0.056311	0.142856
26	316	LPC(17:1) [sn2] (a)	1.23273	0.0791101	0.171367
26	317	LPC(15-MHDA) [sn1] / LPC(17:0) [sn2]	1.24189	0.224501	0.332789
26	318	LPC(18:0) [sn2]	1.25555	0.00135343	0.0444865
26	319	LPC(15:0) [sn2]	1.26016	0.0166552	0.0839424
26	320	LPC(20:3) [sn1]	1.27371	0.0272285	0.102924
26	321	LPC(14:0) [sn2]	1.28363	0.120473	0.213797
26	322	LPC(18:3) [sn1] (b)	1.28808	0.0149687	0.0826009
26	323	LPC(18:1) [sn2]	1.291	0.00302863	0.050881
26	324	LPC(18:3) [sn1] (a)/LPC(18:3) [sn2] (b)	1.32234	0.018435	0.0876534
26	325	LPC(19:0) [sn1] (b)	1.3342	0.0337599	0.112931
26	326	LPC(18:3) [sn2] (a)	1.34596	0.0808078	0.172087
26	327	LPC(18:2) [sn1]	1.39663	0.0102284	0.0684309
26	328	LPC(18:2) [sn2]	1.40806	0.0061378	0.0539555
26	329	LPC(19:1) (a)	1.44873	0.714137	0.779059
26	330	LPC(16:0) [sn2]	1.45084	0.00457808	0.0508975
26	331	LPC(15-MHDA) [sn2]	1.52009	0.0708646	0.162344
26	332	LPC(17:1) (a) [sn1] [104_sn1]	1.56987	0.0839168	0.175737
26	333	LPC(20:5) [sn1]	1.58762	0.306045	0.41169
26	334	LPC(18:3) (a) [sn1] [104_sn1]	1.59547	0.0150252	0.0817198
26	335	LPC(22:6) [sn2]	1.96729	0.0434879	0.127926
26	336	LPC(18:2) [+OH]	1.97161	0.023529	0.0966737
27	337	LPC(O-22:0)	0.734749	0.132751	0.229131
27	338	LPC(O-24:0)	0.781567	0.0898696	0.180216
27	339	LPC(O-24:1)	0.825899	0.143175	0.242148
27	340	LPC(O-18:0)	0.937701	0.55987	0.649174
27	341	LPC(O-20:0)	1.00554	0.740137	0.798207
27	342	LPC(O-16:0)	1.02869	0.581008	0.671624
27	343	LPC(O-24:2)	1.1269	0.18607	0.29124
27	344	LPC(O-22:1)	1.22533	0.314388	0.419183
27	345	LPC(O-20:1)	1.28568	0.254654	0.363929
27	346	LPC(O-18:1)	1.31929	0.275017	0.381491
28	347	LPC(P-17:0) (b)	0.749953	0.0298684	0.106012
28	348	LPC(P-17:0) (a)	0.831868	0.0258153	0.101121
28	349	LPC(P-18:1)	0.970664	0.725225	0.786615
28	350	LPC(P-16:0)	1.02626	0.664465	0.740908
28	351	LPC(P-18:0)	1.37033	0.780354	0.826257
29	352	PE(18:0_20:3) (b)	1.33431	0.038671	0.12031
29	353	PE(15-MHDA_20:4)	1.34106	0.0290533	0.105092
29	354	PE(18:0_22:4)	1.37491	0.00361618	0.0506266
29	355	PE(16:0_18:3) (b)	1.3903	0.00566265	0.0541894
29	356	PE(20:0_20:4)	1.43381	0.0444562	0.128278
29	357	PE(18:1_18:2)	1.43814	0.00546136	0.0536206
29	358	PE(36:0)	1.443	0.0285987	0.105467
29	359	PE(15-MHDA_18:1)	1.44793	0.0205549	0.0908742
29	360	PE(16:1_20:4)	1.45223	0.000887978	0.0516393
29	361	PE(16:0_22:6)	1.45365	0.0111349	0.0701496
29	362	PE(17:0_18:2)	1.45979	0.00690411	0.0555266
29	363	PE(17:0_18:1)	1.46132	0.000331813	0.0501701
29	364	PE(16:0_20:5)	1.46794	0.00921318	0.0639006
29	365	PE(17:0_20:4)	1.48979	0.0239981	0.097019
29	366	PE(16:0_18:2)	1.49313	0.00219024	0.0473091
29	367	PE(18:0_22:6)	1.49599	0.00199115	0.0519072
29	368	PE(16:0_20:3)	1.49893	0.00354889	0.0515954
29	369	PE(18:0_18:2)	1.5035	0.00120824	0.0456715
29	370	PE(18:1_22:6) (a)	1.50853	0.000466905	0.0504258
29	371	PE(18:1_18:1)	1.51201	0.00305545	0.0502157
29	372	PE(18:0_20:4)	1.51353	0.00285997	0.0502823
29	373	PE(18:1_22:6) (b)	1.51675	0.0128268	0.0775768
29	374	PE(18:0_20:3) (a)	1.52862	0.000971552	0.0489662
29	375	PE(15-MHDA_18:2)	1.53929	0.00457534	0.0516263
29	376	PE(16:0_20:4)	1.54409	0.00595364	0.0529523
29	377	PE(18:0_22:5) (n3)	1.54543	0.00271725	0.0501034
29	378	PE(18:0_18:1)	1.55724	0.000658964	0.0415148
29	379	PE(38:5) (a)	1.57411	0.00130089	0.0447034
29	380	PE(16:0_16:0)	1.57735	0.00386893	0.0495747
29	381	PE(16:1_18:2)	1.58545	0.0130235	0.0781413
29	382	PE(38:5) (b)	1.5867	0.00380522	0.049599
29	383	PE(18:0_22:5) (n6)	1.60684	0.0105675	0.0694696
29	384	PE(16:0_18:1)	1.61146	0.000982648	0.0464301
29	385	PE(16:0_18:3) (a)	1.66165	0.00236263	0.0482744
29	386	PE(16:0_16:1)	1.76337	0.000574892	0.0543273
30	387	PE(O-18:1/22:6)	1.33607	0.170432	0.271828
30	388	PE(O-16:0/18:2)	1.35117	0.00338015	0.0511078
30	389	PE(O-18:0/22:6)	1.36466	0.109758	0.203875
30	390	PE(O-18:0/22:5)	1.38382	0.0144038	0.081263
30	391	PE(O-36:5)	1.39586	0.0140479	0.0810701
30	392	PE(O-18:1/18:2)	1.46697	0.00121683	0.0438058
30	393	PE(O-18:0/20:4)	1.49663	0.0375631	0.119318
30	394	PE(O-16:0/20:3)	1.56391	0.000655141	0.045026
30	395	PE(O-38:5) (b)	1.57003	0.00571843	0.0540392
30	396	PE(O-16:0/20:4)	1.57596	0.0133098	0.0780015
30	397	PE(O-16:0/22:4)	1.58423	0.0160273	0.0829908
30	398	PE(O-16:0/22:6)	1.60785	0.0287393	0.10547
30	399	PE(O-34:1)	1.63152	0.0410726	0.123709
30	400	PE(O-38:5) (a)	1.68137	0.0199576	0.0914422
31	401	PE(P-20:1/20:4)	1.08145	0.913576	0.933329
31	402	PE(P-18:0/22:5) (n3)	1.08392	0.0598245	0.148774
31	403	PE(P-19:0/20:4) (a)	1.19114	0.106242	0.198809
31	404	PE(P-18:0/18:2)	1.19716	0.022377	0.0945083
31	405	PE(P-20:0/18:1)	1.20202	0.329914	0.43757
31	406	PE(P-19:0/20:4) (b)	1.28534	0.0783188	0.171124
31	407	PE(P-18:0/20:4)	1.30057	0.00703658	0.0559964
31	408	PE(P-20:1/22:6)	1.35709	0.479685	0.580226
31	409	PE(P-18:1/18:1) (b)	1.35918	0.017896	0.0861745
31	410	PE(P-15:0/20:4) (a)	1.43911	0.15524	0.255134
31	411	PE(P-18:1/22:5) (b)	1.44654	0.035916	0.117037
31	412	PE(P-18:1/18:1) (a)	1.47131	0.00474239	0.0497951
31	413	PE(P-18:1/22:6) (a)	1.48769	0.00211503	0.0499676
31	414	PE(P-18:1/20:3) (a)	1.50218	0.003587	0.0511655
31	415	PE(P-16:0/20:5)	1.51662	0.0140063	0.0814517
31	416	PE(P-16:0/22:5) (n6)	1.52351	0.000994304	0.0417608
31	417	PE(P-18:0/22:4)	1.53065	0.00241514	0.0480485
31	418	PE(P-18:1/18:3)	1.54341	0.00664455	0.0540138
31	419	PE(P-18:0/20:3) (b)	1.55064	0.0103285	0.0684943
31	420	PE(P-16:0/20:3) (b)	1.55907	0.00615486	0.0534836
31	421	PE(P-17:0/22:6) (a)	1.57091	0.0257159	0.101786
31	422	PE(P-16:0/20:3) (a)	1.57876	0.000295986	0.0745885
31	423	PE(P-18:1/20:3) (b)	1.58537	0.00202231	0.0509622
31	424	PE(P-18:1/20:5) (b)	1.58937	0.0173208	0.0850295
31	425	PE(P-15:0/20:4) (b)	1.59134	0.027826	0.104141
31	426	PE(P-18:1/20:4) (a)	1.59213	0.00163294	0.0514377
31	427	PE(P-16:0/22:5) (n3)	1.60297	0.000642825	0.0485976
31	428	PE(P-18:1/18:2) (a)	1.60602	0.00781153	0.0596517
31	429	PE(P-15:0/22:6) (a)	1.60937	0.010186	0.0687552
31	430	PE(P-18:0/20:3) (a)	1.61658	0.00866712	0.0618146
31	431	PE(P-20:0/20:4)	1.62184	0.0117136	0.0725862
31	432	PE(P-17:0/20:4) (b)	1.63506	0.00987939	0.0672866
31	433	PE(P-18:0/18:1)	1.63677	0.000337819	0.0425652
31	434	PE(P-17:0/20:4) (a)	1.64464	0.0190142	0.088733
31	435	PE(P-20:0/18:2)	1.64585	0.00213815	0.0475423
31	436	PE(P-16:0/20:4)	1.64754	0.00473794	0.0504491
31	437	PE(P-18:1/22:5) (a)	1.64798	0.00631153	0.0536125
31	438	PE(P-16:0/22:6)	1.64969	0.00230959	0.0485013
31	439	PE(P-15:0/22:6) (b)	1.6731	0.0406657	0.122973
31	440	PE(P-16:0/18:2)	1.67442	0.00340073	0.0504108
31	441	PE(P-16:0/18:1)	1.67662	0.00588383	0.0529545
31	442	PE(P-18:0/20:5)	1.67979	0.00210666	0.0513752
31	443	PE(P-18:0/22:5) (n6)	1.68215	0.0187274	0.0879374
31	444	PE(P-18:1/18:2) (b)	1.73149	0.00633976	0.0526688
31	445	PE(P-16:0/22:4)	1.73745	0.00241886	0.0468886
31	446	PE(P-18:0/22:6)	1.7397	0.0218232	0.0942764
31	447	PE(P-18:1/22:4)	1.75109	0.00312351	0.050242
31	448	PE(P-18:1/20:5) (a)	1.77832	0.00468287	0.051308
31	449	PE(P-18:0/18:3)	1.77922	0.00362902	0.0498825
31	450	PE(P-16:0/18:3)	1.80789	0.0200462	0.0907481
31	451	PE(P-18:1/22:6) (b)	1.81531	0.00411396	0.0485962
31	452	PE(P-18:1/20:4) (b)	1.96011	0.00378806	0.0502417
31	453	PE(P-20:0/22:6)	2.10124	0.0545464	0.141223
31	454	PE(P-17:0/22:6) (b)	2.29817	0.00972846	0.066861
32	455	LPE(20:4) [sn2]	0.576343	0.0273616	0.102912
32	456	LPE(20:4) [sn1]	0.722707	0.0966018	0.187259
32	457	LPE(22:6) [sn2]	0.803238	0.152055	0.25209
32	458	LPE(22:6) [sn1]	0.867322	0.37295	0.481144
32	459	PC(16:0_18:3) (a)	0.941498	0.109103	0.203659
32	460	LPE(18:1) [sn2]	0.98265	0.670993	0.744891
32	461	LPE(18:2) [sn2]	0.993061	0.482328	0.581563
32	462	LPE(18:2) [sn1]	1.06637	0.945301	0.957972
32	463	LPE(17:0) [sn2]	1.08027	0.901642	0.926143
32	464	LPE(18:1) [sn1]	1.12821	0.0553634	0.142363
32	465	LPE(17:0) [sn1]	1.14379	0.114231	0.208596
32	466	LPE(16:0) [sn2]	1.30701	0.0760845	0.170177
32	467	LPE(18:0) [sn1]	1.30814	0.00388927	0.0490049
32	468	LPE(18:0) [sn2]	1.35633	0.00194604	0.0544892
32	469	LPE(16:0) [sn1]	1.46933	0.00470748	0.0508407
33	470	LPE(P-20:0)	0.84831	0.0785913	0.171225
33	471	LPE(P-16:0)	1.17284	0.144852	0.243894
33	472	LPE(P-18:0)	1.2494	0.310729	0.415037
33	473	LPE(P-18:1)	1.66283	0.00437474	0.0501107
34	474	PI(18:1_18:2)	0.946434	0.435662	0.536418
34	475	PI(16:0_20:3) (a)	1.06669	0.800908	0.842123
34	476	PI(18:0_20:3) (a)	1.25053	0.00584183	0.0532099
34	477	PI(38:6)	1.35285	0.00792122	0.0592915
34	478	PI(18:0_22:5) (n6)	1.41015	0.0520686	0.139095
34	479	PI(39:6)	1.42764	0.147057	0.245419
34	480	PI(16:0_16:1)	1.43314	0.00400541	0.0488402
34	481	PI(36:2)	1.43896	0.00406654	0.0487985
34	482	PI(15-MHDA_20:4)\PI(17:0_20:4)	1.45045	0.0698034	0.160888
34	483	PI(18:0_22:6)	1.45873	0.0108984	0.069237
34	484	PI(15-MHDA_18:1)/PI(17:0_18:1)	1.49611	0.00577959	0.053285
34	485	PI(15-MHDA_18:2)/PI(17:0_18:2)	1.49966	0.032206	0.111177
34	486	PI(18:0_20:2)	1.50907	4.32756e-05	0.0327164
34	487	PI(16:0_20:4)	1.50913	0.0232769	0.0966886
34	488	PI(34:1)	1.52488	0.00522958	0.0527142
34	489	PI(16:0/16:0)	1.55178	0.0315751	0.110513
34	490	PI(18:0_18:1)	1.56169	0.000953489	0.0514884
34	491	PI(34:0)	1.59152	0.00708951	0.0558299
34	492	PI(18:0_20:4)	1.59719	0.00391351	0.0485019
34	493	PI(18:0_22:4)	1.60066	0.120059	0.214067
34	494	PI(18:0_22:5) (n3)	1.65034	0.00824615	0.0593723
34	495	PI(18:0_20:3) (b)	1.70366	0.00556602	0.0539476
34	496	PI(16:0_20:3) (b)	1.91853	0.000326777	0.0617608
34	497	PI(37:6)	2.0999	0.202809	0.310372
34	498	PI(20:0_20:4)	2.1694	0.0619295	0.151028
35	499	PIP1(38:4)	1.22821	0.144872	0.243385
36	500	LPI(18:2) [sn2]	0.915945	0.260882	0.370031
36	501	LPI(18:2) [sn1]	0.937008	0.266228	0.373411
36	502	LPI(18:0) [sn2]	0.946609	0.981329	0.986549
36	503	LPI(18:1) [sn1]	0.987797	0.905736	0.929086
36	504	LPI(18:1) [sn2]	1.05492	0.772392	0.823594
36	505	LPI(18:0) [sn1]	1.28308	0.453416	0.556465
37	506	PS(38:5)	0.902022	0.214385	0.324149
37	507	PS(38:3)	0.96849	0.143616	0.242351
37	508	PS(36:1)	0.992461	0.74307	0.800229
37	509	PS(40:6)	1.02674	0.496277	0.593648
37	510	PS(38:4)	1.07837	0.158596	0.25952
37	511	PS(40:5)	1.09135	0.0601247	0.14903
37	512	PS(36:2)	1.1061	0.013125	0.07813
40	513	PG(36:2)	0.839125	0.0942362	0.185527
40	514	PG(36:1)	0.912123	0.473189	0.574207
40	515	PG(34:1)	1.02963	0.941958	0.955866
42	516	CE(22:5)	0.453652	0.00785812	0.0594074
42	517	CE(17:1)	0.489605	0.0795181	0.17127
42	518	CE(24:4)	0.618243	0.0106259	0.0686599
42	519	CE(24:0)	0.659756	0.00490305	0.0507768
42	520	CE(22:0)	0.685413	0.0174754	0.085235
42	521	CE(22:1)	0.691223	0.00625848	0.053766
42	522	CE(17:0)	0.696361	0.0375943	0.118918
42	523	CE(20:2)	0.706916	0.0861041	0.178342
42	524	CE(18:2) [+OH]	0.722953	0.171541	0.27302
42	525	CE(24:1)	0.735157	0.00807401	0.0592616
42	526	CE(22:6) [+OH]	0.738965	0.111915	0.206865
42	527	CE(20:0)	0.75487	0.0196594	0.0906249
42	528	CE(18:2)	0.762685	0.0502607	0.138676
42	529	CE(18:3)	0.776693	0.214684	0.323954
42	530	CE(18:1)	0.812587	0.00280072	0.050413
42	531	CE(20:3)	0.81453	0.381934	0.488566
42	532	CE(22:4)	0.82723	0.33984	0.446815
42	533	CE(16:2)	0.835775	0.603525	0.688183
42	534	CE(18:0)	0.871958	0.0705309	0.162071
42	535	CE(22:6)	0.88613	0.599734	0.686969
42	536	CE(20:4)	0.892766	0.78545	0.83049
42	537	CE(16:0)	0.900319	0.339439	0.447066
42	538	CE(20:1)	1.03666	0.995309	0.996627
45	539	DE(18:1)	0.904647	0.54475	0.638498
45	540	DE(18:2)	1.52068	0.472319	0.574997
46	541	COH	0.928464	0.0466751	0.132159
51	542	FA(16:0)	0.454452	0.101672	0.195583
51	543	FA(18:0)	0.57287	0.11799	0.21289
51	544	FA(15:0)	0.725125	0.114692	0.208932
51	545	FA(16:2)	0.754224	0.134956	0.232407
51	546	FA(20:5)	0.775204	0.12424	0.218941
51	547	FA(17:0)	0.78799	0.151229	0.251273
51	548	FA(22:6)	0.788066	0.188152	0.293285
51	549	FA(17:1)	0.811272	0.190194	0.294645
51	550	FA(16:1)	0.815215	0.175928	0.278246
51	551	FA(22:4)	0.873188	0.163496	0.265813
51	552	FA(22:5)	0.884123	0.104576	0.198642
51	553	FA(14:0)	0.886336	0.255291	0.36415
51	554	FA(20:3)	0.953505	0.34475	0.452484
51	555	FA(20:2)	0.975694	0.400967	0.505218
51	556	FA(18:3)	1.10537	0.137562	0.23582
51	557	FA(20:4)	1.17757	0.113084	0.207001
51	558	FA(18:2)	1.30186	0.0242447	0.0969786
51	559	FA(18:1)	1.45471	0.0435451	0.127597
52	560	AC(24:1)	0.772848	0.119451	0.213992
52	561	AC(20:3) (a)	0.801444	0.0353382	0.115652
52	562	AC(20:5)	0.813192	0.0161076	0.0828392
52	563	AC(16:0)	0.818522	0.0220977	0.0943832
52	564	AC(26:1)	0.82398	0.0270813	0.102882
52	565	AC(14:2)	0.825166	0.105851	0.19956
52	566	AC(18:0)	0.825712	0.0850055	0.177036
52	567	AC(10:0)	0.82704	0.0711574	0.162523
52	568	AC(20:4)	0.846253	0.0167595	0.0839086
52	569	AC(14:0)	0.860583	0.293618	0.398519
52	570	AC(22:5)	0.862823	0.0394826	0.121337
52	571	AC(22:6)	0.863913	0.283552	0.391893
52	572	AC(18:1)	0.872851	0.298287	0.402688
52	573	AC(18:2)	0.878751	0.130058	0.225513
52	574	AC(14:1)	0.880753	0.619364	0.703062
52	575	AC(13:0)	0.881478	0.279579	0.38711
52	576	AC(18:3)	0.891908	0.007983	0.0591681
52	577	AC(20:3) (b)	0.900689	0.283667	0.391337
52	578	AC(15:0) (a)	0.94375	0.737284	0.797405
52	579	AC(26:0)	0.956384	0.093216	0.18448
52	580	AC(24:0)	0.961838	0.995376	0.995376
52	581	AC(16:1)	0.983399	0.673724	0.744643
52	582	AC(15:0) (b)	0.994557	0.672057	0.743888
52	583	AC(12:0)	1.95658	0.0926411	0.183823
52	584	AC(12:1)	3.07098	0.0663471	0.155289
53	585	AC(16:1)-OH	0.601962	0.209415	0.317907
53	586	AC(18:1)-OH	0.689181	0.139353	0.238351
53	587	AC(24:1)-OH	0.707318	0.0729625	0.165149
53	588	AC(24:0)-OH	0.731057	0.118132	0.212638
53	589	AC(20:3)-OH	0.839702	0.120111	0.213657
53	590	AC(14:1)-OH	1.50618	0.954448	0.965947
57	591	DG(18:0_22:6)	0.388537	0.0479978	0.134894
57	592	DG(18:0_20:4)	0.813868	0.00812876	0.0590899
57	593	DG(18:0_18:1)	0.881824	0.000635232	0.0533595
57	594	DG(18:0_18:2)	0.88662	0.0201398	0.0895631
57	595	DG(16:0_22:5)	0.911768	0.0297361	0.10604
57	596	DG(16:0_22:6)	0.915262	0.0119811	0.0736399
57	597	DG(16:0_20:4)	0.969335	0.368671	0.478892
57	598	DG(16:0_16:0)	0.969608	0.324968	0.431768
57	599	DG(18:2_18:2)	0.975033	0.381431	0.489579
57	600	DG(18:2_20:4)	0.981917	0.686031	0.756034
57	601	DG(16:0_16:1)	0.982894	0.477437	0.578434
57	602	DG(18:1_22:6)	0.993281	0.725169	0.787683
57	603	DG(16:0_18:1)	1.01519	0.559205	0.6494
57	604	DG(18:1_22:5)	1.016	0.589994	0.678897
57	605	DG(18:1_18:1)	1.01847	0.538094	0.632658
57	606	DG(16:1_18:1)	1.02965	0.236568	0.346599
57	607	DG(14:0_16:0)	1.03943	0.0874652	0.179197
57	608	DG(18:1_20:5)	1.04262	0.0997202	0.192809
57	609	DG(18:1_20:4)	1.04304	0.0147217	0.0818354
57	610	DG(18:1_18:2)	1.05112	0.105309	0.199035
57	611	DG(18:1_20:3)	1.05655	0.119863	0.214223
57	612	DG(18:2_22:6)	1.06319	0.391435	0.497353
57	613	DG(18:1_18:3)	1.07158	0.0456969	0.130365
57	614	DG(16:0_18:2)	1.09271	0.0295306	0.10631
57	615	DG(14:0_18:2)	1.11984	0.00172904	0.0502752
59	616	TG(52:2) [SIM]	0.693702	0.043943	0.128266
59	617	TG(50:2) [NL-16:1]	0.703641	0.0371229	0.118417
59	618	TG(50:1) [NL-14:0]	0.711879	0.0588152	0.147233
59	619	TG(52:2) [NL-18:2]	0.713956	0.0238585	0.0969731
59	620	TG(50:0) [SIM]	0.714348	0.00916901	0.0641831
59	621	TG(54:3) [NL-18:1]	0.716261	0.0245722	0.0977714
59	622	TG(48:1) [NL-18:1]	0.718988	0.0164117	0.0838328
59	623	TG(48:2) [NL-14:0]	0.723692	0.0330086	0.111904
59	624	TG(49:1) [NL-16:1]	0.725094	0.0281615	0.104363
59	625	TG(50:2) [NL-18:2]	0.727219	0.0401555	0.121918
59	626	TG(50:1) [NL-18:1]	0.730364	0.0200971	0.0904371
59	627	TG(50:1) [NL-16:0]	0.731621	0.0564278	0.142198
59	628	TG(49:1) [SIM]	0.732475	0.0339021	0.112908
59	629	TG(50:2) [NL-14:0]	0.732587	0.0460375	0.130843
59	630	TG(50:2) [NL-18:1]	0.732753	0.0265402	0.10185
59	631	TG(50:1) [SIM]	0.733139	0.0416712	0.124029
59	632	TG(52:3) [SIM]	0.734864	0.0793441	0.171383
59	633	TG(48:2) [SIM]	0.74057	0.0636311	0.154183
59	634	TG(54:3) [NL-18:2]	0.744174	0.02249	0.0944581
59	635	TG(50:3) [NL-14:1]	0.745027	0.00376552	0.0508346
59	636	TG(51:2) [SIM]	0.746891	0.0257548	0.10141
59	637	TG(56:6) [NL-22:5](a)	0.747504	0.0553921	0.141474
59	638	TG(48:2) [NL-18:2]	0.748299	0.040128	0.122326
59	639	TG(50:2) [SIM]	0.748486	0.0661271	0.155739
59	640	TG(50:3) [NL-18:2]	0.748769	0.0368041	0.1184
59	641	TG(48:1) [SIM]	0.749494	0.0416002	0.124307
59	642	TG(52:3) [NL-18:2]	0.751319	0.0309236	0.108736
59	643	TG(56:7) [NL-20:4]	0.754234	0.0540601	0.140929
59	644	TG(54:6) [NL-20:4]	0.75602	0.0867559	0.178227
59	645	TG(56:7) [SIM]	0.757061	0.019983	0.0910069
59	646	TG(52:1) [NL-18:0]	0.757079	0.075432	0.169218
59	647	TG(50:3) [NL-14:0]	0.757771	0.0352111	0.115737
59	648	TG(50:3) [SIM]	0.757962	0.0544425	0.141438
59	649	TG(48:2) [NL-14:1]	0.758842	0.0414997	0.124499
59	650	TG(52:4) [NL-18:3]	0.760291	0.0331232	0.111791
59	651	TG(48:1) [NL-16:1]	0.760316	0.0859728	0.178559
59	652	TG(50:4) [NL-20:4]	0.76097	0.06067	0.149402
59	653	TG(52:4) [NL-16:1]	0.761009	0.0534994	0.141418
59	654	TG(48:2) [NL-16:1]	0.761112	0.0278885	0.103861
59	655	TG(50:4) [NL-18:3]	0.764077	0.0518923	0.140109
59	656	TG(52:4) [SIM]	0.765484	0.051981	0.139353
59	657	TG(56:6) [SIM]	0.765689	0.0389623	0.120719
59	658	TG(49:1) [NL-17:1]	0.76748	0.00874017	0.061753
59	659	TG(54:4) [NL-18:2]	0.768906	0.0763283	0.170219
59	660	TG(58:9) [SIM]	0.769509	0.0510788	0.138905
59	661	TG(52:4) [NL-18:2]	0.77181	0.033635	0.113014
59	662	TG(52:2) [NL-16:0]	0.77284	0.0912167	0.181952
59	663	TG(56:7) [NL-22:6]	0.772991	0.0259592	0.100642
59	664	TG(48:3) [NL-16:1]	0.773324	0.0677909	0.157692
59	665	TG(54:3) [SIM]	0.774135	0.095788	0.186638
59	666	TG(52:5) [NL-20:4]	0.775305	0.0830047	0.17431
59	667	TG(56:9) [NL-22:6]	0.776177	0.0418361	0.124032
59	668	TG(54:4) [NL-20:3]	0.77733	0.0327073	0.111886
59	669	TG(56:7) [NL-22:5](a)	0.777609	0.056214	0.14309
59	670	TG(48:3) [SIM]	0.778414	0.0259238	0.101023
59	671	TG(54:6) [NL-20:5]	0.780846	0.0361651	0.117343
59	672	TG(52:3) [NL-16:1]	0.781829	0.0206498	0.0907629
59	673	TG(51:0) [SIM]	0.782477	0.0181703	0.0869416
59	674	TG(54:4) [SIM]	0.782496	0.0348406	0.11502
59	675	TG(52:1) [SIM]	0.785403	0.0693281	0.160773
59	676	TG(56:6) [NL-20:4]	0.786571	0.0158201	0.0824825
59	677	TG(50:3) [NL-16:1]	0.786853	0.0800927	0.172017
59	678	TG(50:3) [NL-18:3]	0.78766	0.0608653	0.149397
59	679	TG(54:5) [NL-18:3]	0.788787	0.106052	0.199442
59	680	TG(51:2) [NL-17:1]	0.792714	0.0625706	0.152101
59	681	TG(56:8) [SIM]	0.793444	0.0296435	0.106211
59	682	TG(48:3) [NL-18:3]	0.794181	0.0772251	0.171209
59	683	TG(54:5) [NL-20:4]	0.794619	0.0961318	0.186827
59	684	TG(50:4) [SIM]	0.795892	0.0217555	0.0945239
59	685	TG(52:5) [NL-20:5]	0.79613	0.0108932	0.0697905
59	686	TG(58:8) [SIM]	0.797266	0.0651905	0.15547
59	687	TG(56:8) [NL-20:4]	0.797484	0.0150341	0.0811844
59	688	TG(54:6) [SIM]	0.798199	0.0317341	0.11005
59	689	TG(54:7) [SIM]	0.798693	0.0512257	0.138805
59	690	TG(54:2) [SIM]	0.802972	0.0846755	0.176836
59	691	TG(54:2) [NL-20:1]	0.803502	0.0922702	0.183569
59	692	TG(56:7) [NL-20:5]	0.804085	0.0885706	0.179036
59	693	TG(52:5) [SIM]	0.804915	0.0535377	0.141026
59	694	TG(58:10) [SIM]	0.809688	0.0538833	0.140954
59	695	TG(53:2) [NL-17:1]	0.81076	0.0804183	0.172227
59	696	TG(54:6) [NL-22:6]	0.81502	0.0877255	0.179245
59	697	TG(48:3) [NL-14:0]	0.815107	0.0884488	0.179269
59	698	TG(51:1) [SIM]	0.819269	0.0223245	0.0948165
59	699	TG(54:7) [NL-22:6]	0.819844	0.0299739	0.105889
59	700	TG(51:2) [NL-15:0]	0.820307	0.110355	0.204481
59	701	TG(50:4) [NL-14:0]	0.821638	0.0733568	0.165545
59	702	TG(54:7) [NL-20:5]	0.822299	0.152156	0.251706
59	703	TG(51:2) [NL-17:0]	0.824052	0.14281	0.242072
59	704	TG(54:5) [SIM]	0.824871	0.0725046	0.164605
59	705	TG(56:9) [SIM]	0.828657	0.0519468	0.139757
59	706	TG(48:0) [SIM]	0.835321	0.0773124	0.170901
59	707	TG(52:5) [NL-18:3]	0.835429	0.121864	0.215759
59	708	TG(48:0) [NL-18:0]	0.837224	0.00294807	0.0506532
59	709	TG(53:2) [NL-18:1]	0.840208	0.0164473	0.0834509
59	710	TG(58:9) [NL-22:6]	0.8403	0.139722	0.238442
59	711	TG(52:1) [NL-18:1]	0.842636	0.204105	0.311096
59	712	TG(53:2) [SIM]	0.846573	0.0553898	0.141948
59	713	TG(58:8) [NL-22:6]	0.847373	0.0536795	0.140909
59	714	TG(56:8) [NL-22:6]	0.848985	0.103648	0.198375
59	715	TG(58:10) [NL-22:6]	0.849047	0.0660142	0.156447
59	716	TG(54:2) [NL-18:0]	0.85223	0.202441	0.310437
59	717	TG(54:6) [NL-18:3]	0.868934	0.0863673	0.178398
59	718	TG(51:0) [NL-16:0]	0.871837	0.014433	0.0808247
59	719	TG(54:0) [SIM]	0.873561	0.131449	0.227404
59	720	TG(56:8) [NL-20:5]	0.875146	0.125664	0.220934
59	721	TG(51:1) [NL-17:0]	0.880965	0.112766	0.207424
59	722	TG(48:0) [NL-16:0]	0.883003	0.242454	0.350469
59	723	TG(54:1) [SIM]	0.891971	0.218536	0.327155
59	724	TG(54:1) [NL-18:1]	0.90115	0.23983	0.348676
59	725	TG(54:0) [NL-18:0]	0.956248	0.40456	0.508898
59	726	TG(50:0) [NL-18:0]	0.957694	0.492625	0.590213
60	727	TG(O-52:0) [SIM]	0.401907	0.0651509	0.155867
60	728	TG(O-50:2) [NL-18:2]	0.693905	0.0646931	0.155758
60	729	TG(O-52:0) [NL-16:0]	0.699207	0.121966	0.215435
60	730	TG(O-54:4) [SIM]	0.714642	0.0339151	0.112455
60	731	TG(O-50:3) [SIM]	0.715229	0.0676776	0.157914
60	732	TG(O-50:2) [SIM]	0.720647	0.08048	0.171873
60	733	TG(O-50:1) [SIM]	0.788414	0.103436	0.198471
60	734	TG(O-50:2) [NL-18:1]	0.789426	0.0812217	0.171999
60	735	TG(O-50:1) [NL-15:0]	0.792446	0.0716153	0.163076
60	736	TG(O-54:4) [NL-18:2]	0.794807	0.145356	0.243657
60	737	TG(O-54:3) [SIM]	0.795975	0.126584	0.22101
60	738	TG(O-50:1) [NL-18:1]	0.802585	0.094467	0.185499
60	739	TG(O-52:1) [SIM]	0.810258	0.129512	0.225084
60	740	TG(O-50:1) [NL-17:1]	0.810947	0.0894862	0.179924
60	741	TG(O-50:2) [NL-16:1]	0.812971	0.115358	0.208639
60	742	TG(O-54:3) [NL-17:1]	0.844489	0.223732	0.332955
60	743	TG(O-52:2) [NL-18:1]	0.846223	0.177893	0.280766
60	744	TG(O-50:3) [NL-18:2]	0.849992	0.222101	0.33118
60	745	TG(O-52:1) [NL-18:1]	0.850565	0.241734	0.350097
60	746	TG(O-50:1) [NL-16:0]	0.854894	0.164392	0.266125
60	747	TG(O-52:2) [SIM]	0.859256	0.227906	0.335208
60	748	TG(O-52:2) [NL-17:1]	0.87488	0.18853	0.293269
60	749	TG(O-54:3) [NL-18:1]	0.888353	0.216984	0.325476
60	750	TG(O-52:2) [NL-16:0]	0.919419	0.292757	0.398066
60	751	TG(O-52:1) [NL-16:0]	0.92796	0.370127	0.478318
60	752	TG(O-54:2) [NL-17:1]	0.928391	0.369514	0.479164
60	753	TG(O-54:4) [NL-17:1]	0.936057	0.362444	0.472428
60	754	TG(O-54:2) [NL-18:1]	0.997302	0.765907	0.81899
60	755	TG(O-54:2) [SIM]	1.14586	0.393664	0.499346
64	756	Ubiquinone	0.475378	0.077746	0.170365

## Sheet: S2
Table S2. Maternal and infant cohort characteristics for the Barwon Infant Study.
Maternal, pre-pregnancy	Time	Mean	Standard deviation	Min	Max
BMI (kg/m2)	28 weeks gestation	24.7354	4.40056	15.5896	47.2681
Maternal, post-partum	Month	Mean	Standard deviation	Min	Max
BMI (kg/m2)	1	27.0015	5.48893	17.6676	65.5285
BMI (kg/m2)	12	25.4547	4.96311	16.9441	50.0721
Infant	Month	Mean	Standard deviation	Min	Max
BMI (kg/m2)	0	13.6008	1.22918	10.0662	18.0843
	1	15.6975	1.57196	10.8073	20.3056
	6	17.125	1.74279	12.6709	23.2569
	12	17.8006	1.84515	13.5937	27.4658
Length (cm)	0	51.3744	2.30607	39	58
	1	55.6959	2.55649	46.5	63
	6	68.4652	2.75874	60.5	76.5
	12	75.5949	3.0146	67.5	83.5
Weight (kg)	0	3.60509	0.492471	1.61	5.2
	1	4.88455	0.757183	2.49	7.31
	6	8.03693	1.01499	5.19	11.03
	12	10.1784	1.27582	6.855	16.2
Head circumference (cm)	0	34.915	1.41191	29	39
	1	38.046	1.43698	32.95	46.7
	6	43.7636	1.39216	39.8	51.15
	12	46.3587	1.51285	42.5	52.6

## Sheet: S3
Table S3. Maternal and infant cohort characteristics for the Unversity of Western Australia Cohort.
Maternal	Month	Mean	Standard deviation	Min	Max
BMI (kg/m2)	1	28.2029	6.10646	21.7859	43.6047
	2	28.1015	6.26218	20.8933	44.0441
	3	27.659	6.7476	18.869	43.5656
	4	27.6672	6.73919	18.57	41.5935
	5	27.3812	6.57069	18.3707	39.7648
	6	27.4715	6.61494	18.3707	39.4141
Infant	Month	Mean	Standard deviation	Min	Max
BMI (kg/m2)	1	15.5849	1.1145	13.6456	17.2484
	2	16.3027	1.5541	14.3235	20.4891
	3	16.5921	1.47539	14.485	20.2393
	4	16.8083	1.72053	14.8365	21.9763
	5	17.3312	1.85825	15.2972	22.9109
	6	17.5003	1.77883	14.8243	21.9275
Length (cm)	1	55.2684	2.05103	50.9	57.8
	2	58.4632	2.33195	54.7	63
	3	61.1947	2.19	57.6	64.6
	4	63.7389	2.44688	60.3	68.4
	5	65.4389	2.37985	61.2	70.3
	6	66.9722	2.40656	63.9	71.7
Weight (g)	1	4771.37	539.426	4022	5604
	2	5576.16	656.064	4796	7084
	3	6221.63	732.677	5262	8290
	4	6836.67	871.071	5740	9285
	5	7431	963.224	6160	9980
	6	7854.56	941.118	6360	10050
Head circumference (cm)	1	38.1263	0.941537	36.5	39.5
	2	39.9579	1.1172	37.5	42
	3	41.2947	0.951883	39.5	43
	4	42.5444	1.2876	40.4	45.7
	5	43.5222	1.1825	41.6	46
	6	44.4667	1.41088	42	48

## Sheet: S4
Table S4. Summary results of lipidomics analysis (method 1 and 2) for each sample type.
	Sample type (n)	BIS Human milk_1 month (n=247)							BIS Human milk_6 month (n=32)							BIS Human milk_12 month (n=33)							Bovine milk (n=2)							Goat milk (n=1)	Bovine milk infant formula (n=6)							Goat milk infant formula (n=2)							Soy milk infant formula (n=2)
Lipid number	Measure1	Mean	SD	Median	Q1	Q3	Min	Max	Mean	SD	Median	Q1	Q3	Min	Max	Mean	SD	Median	Q1	Q3	Min	Max	Mean	SD	Median	Q1	Q3	Min	Max	Mean	Mean	SD	Median	Q1	Q3	Min	Max	Mean	SD	Median	Q1	Q3	Min	Max	Mean	SD	Median	Q1	Q3
1	Sph(d18:1)	63.8736	57.6479	52.5462	38.165	71.6577	11.8255	650.693	83.1219	92.1357	60.7026	35.7771	100.228	18.7091	543.446	122.519	186.032	78.308	55.7577	101.998	32.8384	971.826	46.127	2.85994	46.4416	45.0613	47.7207	41.4481	49.6823	36.2711	17.5861	5.43305	18.2326	12.9605	20.7971	7.62714	27.0595	19.0182	5.66385	18.9753	17.987	20.6309	9.88325	27.435	3.44757	4.26671	2.15847	0.228183	4.87101
2	Sph(d18:2)	82.3926	71.8521	62.4755	25.0921	113.601	0.0113559	328.643	86.9793	92.5234	43.5351	20.4699	123.462	6.89386	350.247	70.9081	79.3433	44.7139	15.8727	94.9502	4.57273	339.355	19.6991	3.07179	19.4443	17.0057	22.4979	16.4408	23.1564	3.44244	8.33509	3.74647	7.68824	5.80782	11.6546	2.66106	14.0245	8.01411	2.55045	7.60306	7.06682	9.93115	4.18057	11.1027	32.5384	7.18854	31.8506	26.2474	39.0594
3	dhCer(d18:0/16:0)	5.21479	2.51832	4.69694	3.54488	6.37544	1.55555	20.2071	6.97291	2.5916	7.01408	4.98781	8.90581	1.77019	12.0848	9.61462	4.39892	8.32232	6.18779	11.3104	3.05851	22.3365	15.6473	3.87996	15.0576	12.4204	19.1843	11.5476	20.1195	15.327	8.55691	2.14388	8.55666	7.1606	9.91554	4.37711	12.9936	7.49282	2.16333	7.68393	5.69216	8.74601	4.96833	10.4924	3.66302	0.883137	4.01644	3.20977	4.13721
4	dhCer(d18:0/18:0)	3.36315	1.51332	2.97427	2.32638	4.13402	0.743455	9.59489	4.77617	2.40685	3.8268	3.51645	5.42364	1.71711	12.975	5.47562	2.25674	5.10007	4.16422	6.9023	1.5432	9.82963	1.82505	0.58223	1.72752	1.37393	2.23262	1.19361	2.64459	2.68903	1.34417	0.283409	1.34802	1.13049	1.51355	0.877483	1.90645	2.2866	0.625489	2.41834	2.03759	2.68795	1.23359	2.96086	0.96763	0.447066	0.954387	0.861439	1.13918
5	dhCer(d18:0/20:0)	4.95678	2.58181	4.44621	3.10201	6.48626	0.051452	16.8721	12.027	5.44636	11.5179	7.58423	15.7263	3.42654	23.4592	18.6137	8.7912	17.0903	12.0153	23.9669	6.05739	41.9112	0.027436	0.0499375	0	0	0.0306446	0	0.123756	0.091414	0.0344104	0.0753596	0	0	0	0	0.248946	0.0544503	0.115136	0	0	0.0295875	0	0.287252	0.125422	0.202977	0	0	0.212583
6	dhCer(d18:0/22:0)	8.04714	4.23442	7.16676	4.78856	10.5704	0.270507	24.6647	14.8131	7.21986	14.0569	9.55737	20.3354	2.69284	32.7691	21.7096	11.3483	20.4253	14.4019	24.5167	7.39769	49.1888	1.1877	0.607814	1.32469	0.635432	1.65622	0.463122	1.84131	0	0.850145	0.937607	0.68851	0.0575552	1.30347	0	3.40721	0	0	0	0	0	0	0	0.151224	0.232177	0.00277459	0	0.334394
7	dhCer(d18:0/24:0)	4.77626	2.62483	4.3716	2.77671	6.22933	0.120931	14.5364	5.52346	3.14126	4.92845	3.36141	7.64037	0.235203	12.7406	7.62815	5.12988	5.1814	3.97067	10.7158	1.36423	19.1567	0.377185	0.677619	0.0970994	0.0168886	0.28019	0	1.73754	0	0.746856	0.819704	0.651631	0.211745	0.937181	0	3.31759	0	0	0	0	0	0	0	0.0206541	0.050592	0	0	0
8	dhCer(d18:0/24:1)	7.03442	3.65143	6.43676	4.41559	8.87173	0.547431	27.293	9.0538	4.80378	8.71259	5.15638	12.1051	1.65254	19.831	13.4581	7.98782	10.59	8.4206	14.1323	5.53405	39.2387	0.48214	0.502641	0.329803	0.213061	0.564003	0	1.41702	0.316044	0.144412	0.209765	0.0399885	0	0.185183	0	0.648476	0.0756528	0.142012	0.00741661	0	0.0642261	0	0.358393	0.0533271	0.0813815	0.00660249	0	0.0895169
9	Cer(d16:1/16:0)	5.83703	5.81672	4.4847	2.98501	6.61453	0.706333	69.3018	9.13479	22.5637	4.65709	2.83115	7.29618	1.90009	131.81	16.0317	35.4615	5.69371	3.72127	9.75868	0.84924	185.413	68.272	4.4254	69.2613	64.9692	71.6147	62.1325	73.0391	68.4506	35.7105	12.5388	36.1997	34.2287	42.9382	10.0982	55.2284	30.1239	3.07171	30.1639	28.814	31.2412	25.629	34.8223	0.667139	0.14878	0.638026	0.610563	0.708013
10	Cer(d16:1/18:0)	26.0407	22.0132	18.9798	12.3729	33.9692	2.72539	200.603	34.0375	21.0578	26.8829	18.3141	42.1981	9.8914	88.2269	44.9245	28.7662	39.595	26.7012	56.2758	3.93666	124.333	9.861	1.54801	9.70951	9.11382	10.8295	7.64451	11.9843	60.9132	5.58052	1.47062	5.45788	4.62488	6.38756	3.58083	8.80807	18.4121	6.84737	17.9853	12.1381	24.4551	11.6689	26.0326	0.547496	0.270251	0.48623	0.411129	0.582623
11	Cer(d16:1/20:0)	19.1047	13.9571	14.7615	10.2635	23.7975	3.25553	131.954	30.3784	17.3653	26.4666	17.9914	37.2586	8.19831	81.1674	37.5476	18.6898	37.7155	24.7331	46.0987	4.82559	84.203	6.35369	0.817748	6.37907	5.69706	6.72981	5.45086	7.59668	11.5046	3.33142	0.968139	3.39167	2.87723	3.7814	1.19809	5.01883	5.68559	0.595748	5.6456	5.2514	6.11288	4.95824	6.47546	0.629889	0.251135	0.645181	0.47047	0.819688
12	Cer(d16:1/22:0)	45.7765	31.3469	36.8228	27.1239	55.698	5.87064	235.313	60.0676	49.0119	49.1236	38.4954	64.9637	20.7886	302.376	83.5925	62.9461	65.4363	39.2484	104.464	13.0697	297.396	69.1457	3.7926	68.1853	66.982	69.4257	65.7343	76.3493	17.7128	72.0556	24.2612	74.0024	57.8241	88.1618	27.7038	109.283	22.0512	2.82937	21.6163	20.0955	22.9187	19.159	26.9739	0	0	0	0	0
13	Cer(d16:1/23:0)	8.19089	3.46419	7.36739	5.69054	10.1343	2.97314	23.771	8.46961	5.17567	7.8076	5.21437	8.92205	3.08478	29.0263	10.5478	12.6551	7.58607	5.93926	10.9211	3.67475	77.8677	31.3712	2.66615	31.7015	30.3699	33.3259	26.9079	34.123	6.97343	34.0722	9.78686	36.5597	31.0785	40.4963	14.1146	45.3144	11.1026	1.51391	11.3061	10.557	12.2125	8.53675	12.6449	0.441025	0.306394	0.309272	0.231232	0.67147
14	Cer(d16:1/24:0)	33.0973	15.7017	30.6668	23.3743	39.1511	6.6335	122.89	22.2783	15.2363	18.725	14.2103	25.2686	5.70415	82.7077	25.2988	31.0608	18.0267	14.331	22.5052	4.58613	189.97	33.9631	5.78682	32.3305	31.3554	35.1771	27.5553	44.4057	4.66005	62.5023	18.6739	65.2515	55.9902	74.8925	28.9787	97.7705	6.48347	1.95562	6.73273	5.96161	7.024	3.30312	9.30657	0	0	0	0	0
15	Cer(d16:1/24:1)	28.1342	18.4059	23.3958	16.4933	34.1029	4.41608	126.09	23.0128	15.521	19.8372	16.3633	22.8354	6.8733	94.4751	36.6536	48.815	23.6046	16.3803	40.6866	5.6034	279.191	23.6237	1.04555	23.3646	22.9075	24.0793	22.5604	25.3799	12.1787	15.0485	5.85752	14.4556	11.9407	19.5709	4.98632	22.6023	9.40731	1.849	9.09243	8.8603	10.3025	6.65482	12.1154	0.634139	0.264696	0.612303	0.444486	0.779708
16	Cer(d17:1/16:0)	6.15043	4.44206	5.11696	3.52442	7.10385	1.24084	41.1202	7.87764	11.6537	5.22879	3.78479	7.60123	1.66262	69.5078	16.2349	29.3803	7.90336	5.24326	13.0581	1.30958	159.123	40.098	3.7056	39.9519	37.3465	42.422	35.708	45.253	24.1839	27.9461	7.33513	28.2858	27.267	30.9696	12.6534	40.2043	23.7733	4.95553	23.3896	19.4944	27.0734	18.5959	30.7677	1.50763	0.618588	1.74647	1.16239	1.79312
17	Cer(d17:1/18:0)	3.38555	2.56045	2.84479	1.63773	4.35368	0	17.4915	4.87432	3.14764	4.01189	2.74609	5.52282	1.0935	12.6205	7.0757	5.41242	5.48323	2.90951	9.47475	0.00704192	25.9971	2.93059	0.455108	3.10205	2.82811	3.23453	2.08943	3.27453	3.51569	1.57193	0.672913	1.42862	1.09537	1.85592	0.711494	2.98699	3.33277	0.933636	3.5252	2.77542	3.9	1.93055	4.46524	0.0376174	0.0647664	0	0	0.0511292
18	Cer(d17:1/20:0)	2.07284	1.45104	1.71937	1.10874	2.67232	0.139122	10.5687	3.80298	2.38451	3.42673	2.01801	4.1542	0.576492	10.4832	5.06336	3.17329	4.47135	2.64815	7.36522	0.180521	12.8097	1.08394	0.276338	1.00979	0.937215	1.25826	0.744732	1.48522	0.372048	0.234261	0.242995	0.183581	0.0621502	0.298001	0	0.863022	0.439174	0.356902	0.466836	0.168531	0.641405	0	0.932685	0.00557987	0.0136678	0	0	0
19	Cer(d17:1/22:0)	8.51218	4.13174	7.70708	5.91745	9.80475	1.86361	28.5731	9.02269	4.80893	8.74871	5.66404	10.2899	2.11302	23.8112	10.3773	7.75998	7.95098	5.48334	11.4995	1.22505	43.0919	4.68155	0.643727	4.76226	4.3826	5.14887	3.64617	5.38482	0.337012	3.05924	1.16028	3.1518	2.42297	3.87472	0.800922	5.57601	0.535146	0.405445	0.581767	0.212723	0.790077	0.0291473	1.06897	0.181554	0.417681	0	0	0.0423198
20	Cer(d17:1/23:0)	2.93511	1.33081	2.7272	2.09784	3.57056	0.555954	11.6383	2.23866	1.2432	1.96104	1.5119	2.54542	0.741406	7.54602	2.69006	3.21642	2.06193	1.56757	2.59731	0.731926	19.8422	8.06905	1.30322	8.08477	7.19552	9.20574	6.33559	9.43066	2.11143	17.4872	5.76983	17.2866	15.6342	19.1169	8.08993	31.442	3.72993	0.777038	3.76632	3.24321	4.11897	2.68753	4.85408	0.236673	0.111199	0.269104	0.136703	0.32596
21	Cer(d17:1/24:0)	5.3918	3.24164	5.19924	3.13628	7.74839	0	14.9292	2.4496	2.81734	1.30304	0.162136	3.57777	0	10.296	2.38537	3.27473	0.993518	0	3.48157	0	16.276	2.02851	1.3949	1.28829	1.09396	2.83052	0.978398	4.2423	0	0.456577	0.671631	0	0	1.17007	0	1.61412	0	0	0	0	0	0	0	0	0	0	0	0
22	Cer(d17:1/24:1)	15.5011	7.61688	14.2132	10.4908	18.5479	2.36013	59.29	11.5208	6.08503	9.80719	8.0186	15.0887	3.45157	33.9016	13.6375	12.936	9.05343	6.9652	13.407	1.70642	69.9337	2.47182	0.548133	2.56312	2.25295	2.74061	1.58282	3.17251	1.12322	2.97921	0.78118	2.79852	2.34948	3.37744	1.7524	4.36746	1.32063	0.557201	1.24356	0.872946	1.53491	0.801923	2.2533	1.48651	0.469471	1.67414	1.27339	1.77395
23	Cer(d18:1/14:0)	27.9927	21.3227	21.8646	14.6206	34.0436	2.85526	158.101	43.5409	26.4141	35.9207	25.9363	50.0676	12.9034	115.785	78.8317	58.0839	62.9824	37.5316	99.8578	13.064	280.063	21.6433	2.85078	21.4054	19.3152	23.0541	18.8216	26.0055	243.676	10.9893	3.88462	11.3109	9.61095	13.9725	3.7826	16.0479	90.2767	10.3888	86.595	82.0513	97.7516	81.1075	105.356	1.21721	0.402896	1.28172	0.856182	1.52906
24	Cer(d18:1/16:0)	130.731	99.7846	98.4724	64.4722	162.557	18.3619	680.88	185.022	181.487	143.482	102.564	200.493	30.0722	1056.73	362.162	411.374	235.07	177.314	322.627	40.2072	2183.64	284.146	22.3688	285.61	276.367	295.279	247.883	313.984	1428.69	121.45	39.3443	127.065	108.252	141.966	45.2375	176.175	514.012	57.0473	508.799	484.416	534.382	439.997	607.28	0.032371	0.0792925	0	0	0
25	Cer(d18:1/17:0)	2.83012	2.17831	2.21001	1.47094	3.68849	0	15.6697	4.99315	4.08715	3.75451	2.42398	6.25625	0.8802	17.9455	9.26765	8.52902	6.70007	4.32622	10.1933	0	37.2955	3.59734	0.919242	3.8206	3.36648	4.17755	1.94436	4.48684	15.7565	1.48222	0.88255	1.38522	0.796316	1.71383	0.243069	3.48775	10.9558	2.3408	10.7784	8.93576	12.6778	8.45749	14.088	0	0	0	0	0
26	Cer(d18:1/18:0)	182.798	121.99	149.823	97.6744	230.562	25.2028	974.007	342.602	187.822	295.053	207.256	444.206	107.287	775.651	627.96	437.73	532.262	410.366	707.206	75.4078	2171.26	23.5878	1.95056	23.8063	22.1409	24.0943	21.4061	26.7319	279.377	12.0471	3.08152	11.5217	9.96046	12.8003	8.55584	19.448	124.781	22.9975	121.264	107.043	142.174	99.9122	154.797	2.02596	0.313623	2.01685	1.86141	2.15276
27	Cer(d18:1/19:0)	3.89299	2.17648	3.32736	2.43281	4.62113	0.960273	15.3215	7.85513	4.95654	6.52899	4.42385	9.12777	1.93977	21.0637	13.4122	9.68924	12.1202	7.7776	16.5632	1.6507	50.7419	1.2944	0.12904	1.27732	1.2333	1.39373	1.1077	1.45293	3.61756	0.427538	0.208724	0.403212	0.285173	0.562322	0.0456414	0.800417	2.71773	1.04529	2.57913	1.96034	3.53371	1.47539	4.06676	0.282632	0.152446	0.254057	0.151206	0.394587
28	Cer(d18:1/20:0)	137.083	88.128	110.281	78.2268	171.993	22.5898	597.063	268.026	182.652	206.591	141.573	303.102	89.3734	763.708	483.475	360.895	417.615	207.011	538.557	100.98	1546.22	6.71702	0.776427	6.49087	6.41507	6.76984	5.89719	8.17053	19.7052	8.79681	2.40565	8.40973	7.19126	10.2145	4.79234	13.9089	25.1843	3.78894	26.482	22.2773	28.1234	19.8746	28.7208	1.72144	0.622285	1.62625	1.26254	2.18986
29	Cer(d18:1/21:0)	9.56615	4.0049	8.60319	7.01989	11.5006	2.92882	30.7446	15.1353	7.7241	13.6273	9.08792	18.6235	6.02399	36.7199	20.9196	12.7668	18.0412	13.3187	27.4594	4.52399	67.5649	3.21095	0.981462	3.13189	2.75213	3.40937	1.97624	4.89825	4.90889	1.67196	0.635869	1.65571	1.16924	2.11319	0.731302	2.7501	4.39875	0.691905	4.44477	3.81246	4.78958	3.61452	5.38223	0.322083	0.180944	0.382005	0.2458	0.458174
30	Cer(d18:1/22:0)	384.053	139.405	365.24	297.146	448.06	106.684	1019.4	385.531	154.216	346.22	300.065	415.875	165.823	976.399	564.563	378.44	450.813	381.237	675.223	221.582	2398.74	35.8931	4.74937	36.732	34.1693	39.4238	27.7603	40.498	54.733	81.1748	23.1856	76.5256	67.4973	95.2733	43.2758	134.872	79.6648	2.94059	80.7054	77.6714	81.7864	75.2882	82.4833	0	0	0	0	0
31	Cer(d18:1/23:0)	65.646	29.3143	62.8407	43.2525	82.2398	13.3908	178.516	60.6712	28.6824	56.1192	40.8844	70.1455	23.0471	133.529	72.4623	37.3648	64.7681	44.1778	88.6504	24.5166	163.185	49.8124	3.68417	48.8276	46.668	53.0486	46.4694	54.346	53.1887	34.4677	12.7062	34.4446	32.0078	39.6006	11.8514	59.9865	70.1665	9.49563	70.4755	66.4535	73.4388	55.9246	84.5839	1.33133	1.46827	1.21359	0	2.56085
32	Cer(d18:1/24:0)	294.526	98.503	281.448	223.008	350.179	99.0076	692.5	228.731	81.6317	220.649	171.249	285.781	112.504	455.662	275.174	107.838	262.789	199.088	319.59	119.858	666.959	19.9087	2.84898	20.2977	18.0536	21.7579	15.8605	23.4459	32.4578	46.743	14.9246	44.0507	37.6532	51.9904	23.9446	78.1118	48.2273	5.78352	49.6425	45.3867	52.3673	38.8848	53.9505	0	0	0	0	0
33	Cer(d18:1/24:1)	489.212	196.003	444.674	361.502	582.32	98.5915	1517.06	352.375	145.103	323.544	224.56	394.098	179.143	761.555	485.2	351.016	403.322	295.534	492.487	147.744	2076.84	12.5598	0.752559	12.5363	12.1406	12.9813	11.5098	13.6379	37.3827	16.3451	4.99091	16.9545	12.0007	18.5289	8.20404	26.5269	38.2483	4.11265	40.0463	36.1668	41.0509	31.4821	41.6555	1.34527	0.30193	1.34979	1.22774	1.50769
34	Cer(d18:1/26:0)	3.539	1.28999	3.34181	2.71888	4.11737	1.2206	10.3803	2.8207	0.956676	2.88309	1.9966	3.41874	1.08155	4.99681	2.99345	0.972182	2.84818	2.37554	3.70025	1.24791	5.31793	1.57897	0.519138	1.83966	1.47189	1.88152	0.613	1.93671	2.29456	2.49662	0.699931	2.47968	2.18647	3.00727	1.19198	3.72385	3.04058	0.71158	3.04704	2.64025	3.30175	2.09371	4.16436	1.51684	0.658624	1.43096	1.13819	1.67162
35	Cer(d18:2/14:0)	3.99867	3.38792	2.86978	1.8466	4.84149	0.419014	22.2618	4.91871	3.52574	3.78817	2.27259	6.17853	0.584645	13.4167	6.38265	4.99281	4.09388	3.14996	7.31113	0.634946	19.7993	1.34828	0.46701	1.44482	1.00268	1.66028	0.712285	1.90036	8.72384	0.652145	0.359326	0.652949	0.416351	0.873919	0	1.58442	2.41073	0.391141	2.2524	2.15964	2.47658	2.13231	3.14723	0.313859	0.238644	0.318579	0.104535	0.529553
36	Cer(d18:2/16:0)	14.2939	12.3806	10.5267	6.12491	17.7974	0.720486	72.526	14.2935	12.6842	11.0921	6.09613	16.8671	1.93973	68.9085	22.0145	24.5873	11.9454	9.05974	29.6096	1.88896	116.323	13.2343	0.728825	13.445	13.2842	13.6768	11.7985	13.733	33.8751	5.35268	2.45415	5.1181	3.77468	7.23481	1.7524	9.7742	12.8598	1.67445	12.3017	12.0943	14.2372	10.7362	14.9114	0.630194	0.420001	0.645131	0.414599	0.915919
37	Cer(d18:2/18:0)	25.0164	17.9328	19.9675	11.9344	32.019	2.29488	119.122	30.8023	18.7464	30.0713	15.6551	41.4884	6.47811	80.1549	36.9189	25.1913	30.1693	24.3525	45.9459	4.29061	121.977	2.37261	0.76001	2.01569	1.86747	3.0278	1.67762	3.34341	14.3922	0.863306	0.33779	0.882318	0.531335	1.12334	0.340434	1.4373	3.70273	1.24709	3.61632	2.68809	4.18819	2.4868	5.73948	0.178116	0.110649	0.154181	0.111674	0.187969
38	Cer(d18:2/20:0)	22.573	15.5574	17.8846	11.3906	29.6445	1.58768	114.515	30.8994	15.2521	28.8596	18.0186	40.874	8.13065	62.2318	36.8953	21.4495	31.9576	23.508	47.0286	6.0926	107.928	0.584273	0.201213	0.54454	0.429989	0.67362	0.390665	0.917443	2.54784	0.346698	0.242269	0.346436	0.185381	0.527357	0	0.947894	0.828205	0.224712	0.758766	0.650898	0.999176	0.617105	1.14034	0.14092	0.057159	0.170219	0.0918788	0.178666
39	Cer(d18:2/21:0)	1.00676	0.713771	0.86208	0.491593	1.33284	0	5.06018	1.46603	1.02209	1.24066	0.723925	1.776	0.288976	3.94893	1.64007	1.05246	1.4111	0.912472	2.13358	0.258167	4.70229	0.471593	0.150304	0.449185	0.36483	0.517655	0.322785	0.731214	0.5535	0.284145	0.178161	0.234298	0.154318	0.419972	0.0335772	0.611133	0.395478	0.306798	0.30289	0.148655	0.64742	0.105076	0.802507	0.0585373	0.0441131	0.0447502	0.0287996	0.0944911
40	Cer(d18:2/22:0)	66.0255	33.7148	57.877	43.2683	78.6579	9.61982	255.801	72.4797	27.1724	69.7503	52.9398	81.8893	37.9759	177.808	88.7735	55.5617	71.8594	56.1808	90.7757	19.6992	250.929	6.36639	0.732835	6.51816	6.26716	6.58434	5.07101	7.3011	6.96662	4.4338	1.30182	4.526	3.50235	5.19802	1.76308	7.0733	5.51135	1.03245	5.23084	4.72667	6.00167	4.56229	7.2269	1.8763	0.189183	1.91813	1.71123	2.03116
41	Cer(d18:2/23:0)	15.9899	6.93149	14.6451	11.3646	19.4366	4.81859	42.4591	11.8997	5.6391	11.0784	8.33115	13.0451	5.61277	32.595	14.2864	15.6203	9.48015	7.65301	17.1111	4.14302	94.2075	2.86556	0.297232	2.82122	2.66411	3.06005	2.50689	3.2926	3.37223	8.70129	2.70677	8.78055	6.91083	9.88501	3.66272	15.0087	6.41451	1.41657	6.27935	5.46062	7.50332	4.63078	8.19859	7.62744	4.01549	7.6814	4.14048	11.0172
42	Cer(d18:2/24:0)	56.3912	22.8653	53.3021	41.0351	66.388	7.28973	162.525	38.7126	16.2897	33.0966	28.5927	44.0029	19.3116	80.4873	35.6997	23.3596	30.1708	24.0771	41.6714	9.37358	142.544	1.43575	0.722865	1.11264	0.96397	1.79066	0.813533	2.64458	1.11094	1.04356	0.939739	1.02633	0.119544	1.66886	0	3.39652	1.16831	0.422588	1.09225	0.998865	1.41199	0.567208	1.77188	0	0	0	0	0
43	Cer(d18:2/24:1)	62.9699	34.2547	53.9581	39.6305	78.8706	7.83899	241.323	42.664	18.6084	41.9525	32.1715	50.4426	13.859	88.3967	52.7139	50.702	35.8135	27.2074	52.7439	9.53212	274.474	3.40845	1.15695	3.50391	3.09039	4.06084	1.4387	4.80512	5.22044	1.43089	0.954193	1.02118	0.94262	1.61239	0.285259	3.64417	2.80616	0.895267	2.7915	2.67249	3.21412	1.28705	3.97909	1.50626	0.165636	1.52633	1.47314	1.62365
44	Cer(d19:1/16:0)	0.916712	0.529097	0.831078	0.56171	1.17249	0.0707064	3.21991	1.15028	0.864234	0.954935	0.633163	1.34629	0.0609991	3.71853	1.693	1.33647	1.37728	0.89104	2.17173	0.172721	5.7468	7.13015	1.17189	7.09879	6.21626	7.64862	5.8458	8.98352	54.2105	2.98764	1.10171	2.83617	2.3444	4.0193	1.08237	4.63082	20.7068	2.47086	21.6418	20.3347	22.1364	16.0385	22.7183	0.349926	0.136161	0.306777	0.248079	0.400126
45	Cer(d19:1/18:0)	3.88498	2.41246	3.33116	2.19261	5.05464	0.421112	13.9053	6.41134	4.9002	5.92344	3.1076	8.45508	1.41518	24.204	8.39523	6.09273	6.98937	4.06769	11.5302	0.563514	29.9466	2.57392	0.516003	2.43316	2.22077	2.97988	2.01215	3.25298	39.3321	1.68879	0.49226	1.75469	1.44947	1.93167	0.529564	2.59903	17.7326	5.30202	17.1547	13.2091	21.3006	12.5624	24.9474	0.184187	0.143634	0.15276	0.125143	0.168
46	Cer(d19:1/20:0)	3.61667	1.82462	3.22921	2.28791	4.62361	0.393355	10.7796	5.25221	2.87183	4.40763	3.05735	7.23852	0.81053	11.1082	6.44643	3.62855	5.04435	3.8312	9.1984	1.5953	16.7939	0.521712	0.206651	0.500195	0.352116	0.681313	0.292776	0.792664	2.32127	0.481838	0.198422	0.502399	0.378339	0.5824	0.0721169	0.885015	1.72286	0.345465	1.74487	1.49558	1.99237	1.23846	2.12162	0.403362	0.215453	0.367786	0.313604	0.425634
47	Cer(d19:1/22:0)	10.2504	4.5899	9.3959	6.5872	13.0589	3.01804	28.2422	10.0336	6.13272	8.95228	5.56697	13.7741	3.14696	34.9756	9.0416	4.54947	7.61019	5.82831	11.7031	1.9604	19.9797	4.44085	1.05515	4.3022	3.74967	4.8878	3.23385	6.15839	6.23012	3.00828	1.00868	2.88974	2.37874	3.55296	1.52899	5.12853	6.9827	1.51433	6.52465	5.915	8.11877	5.39573	9.08924	0.344087	0.153844	0.309573	0.23477	0.411845
48	Cer(d19:1/23:0)	3.01588	1.60329	2.79423	1.89637	3.69712	0.589151	12.6612	2.37381	1.60239	1.96874	1.43247	2.80941	0.437838	8.42331	2.31765	1.41327	1.97669	1.36322	3.38798	0.405543	6.13278	3.41873	0.800587	3.16708	2.80752	3.75322	2.75547	4.78647	6.53577	6.62509	2.01382	6.66401	5.56348	7.96694	2.78323	10.1006	8.8032	0.833117	8.4773	8.44432	9.10825	7.88527	10.2274	0.275486	0.263907	0.23346	0.0538521	0.489179
49	Cer(d19:1/24:0)	9.58983	3.5279	9.16764	6.93972	11.9873	3.05597	20.17	7.55095	3.27924	7.33907	4.69381	9.52194	3.43449	16.2535	6.52142	3.62702	5.93887	3.78706	7.78882	2.07945	20.0493	4.86851	1.32087	5.01462	3.8612	5.24178	3.40607	6.98154	5.99974	3.58669	1.20871	3.69659	2.82961	4.48696	1.06948	5.66075	7.11172	1.18071	7.17419	6.30129	8.14763	5.5376	8.30193	0.387346	0.186539	0.380157	0.287813	0.478477
50	Cer(d19:1/24:1)	18.8828	8.36298	17.7763	12.5114	23.624	3.96164	43.0607	13.1239	9.28233	10.7803	7.20273	15.2313	4.14753	54.0502	11.2725	6.99543	8.73877	5.96913	15.4941	2.25406	30.2556	1.38013	0.381055	1.5028	1.0287	1.69819	0.921139	1.72006	2.41956	0.915681	0.395683	0.854834	0.690307	1.10962	0.18388	1.58442	3.0664	0.495625	3.24595	3.08058	3.31937	2.09303	3.44416	0.676008	0.505426	0.607939	0.344378	0.940305
51	Cer(d20:1/22:0)	1.54452	1.12372	1.37972	0.640055	2.24503	0	4.65461	1.87131	1.53765	1.60427	1.00628	2.15335	0	7.73557	1.95491	1.33408	2.11983	0.667058	3.12036	0	4.68094	0	0	0	0	0	0	0	0.198085	0.228696	0.499252	0	0	0.0967999	0	1.85647	0.423832	0.346536	0.431184	0.147687	0.724599	0	0.805029	0	0	0	0	0
52	Cer(d20:1/24:0)	3.0119	1.05212	2.83831	2.2474	3.61564	0.873421	7.6585	2.96506	1.01434	2.89193	2.25802	3.34279	1.36466	5.6482	2.67881	1.04768	2.55844	1.90993	3.07788	0.831906	4.85729	0.585967	0.393525	0.517847	0.395364	0.774043	0.0669732	1.19916	1.28066	1.6763	0.713448	1.46748	1.21983	2.22651	0.775903	3.04033	1.73023	0.690508	1.74037	1.30202	2.20341	0.780818	2.60616	1.00286	0.453509	0.977225	0.673734	1.22116
53	Cer(d20:1/24:1)	4.21435	1.35	4.04781	3.18421	4.91356	1.39079	10.5628	3.93026	1.72073	3.30727	2.82843	4.34875	1.84563	9.49726	4.08371	1.6404	3.98845	2.5434	5.2442	1.73706	7.58372	0.329056	0.209298	0.278688	0.15284	0.481548	0.138336	0.618564	0.454819	0.559579	0.285181	0.585414	0.424007	0.698032	0.0235767	1.14739	0.750459	0.374254	0.795362	0.555665	1.05694	0.175127	1.117	0.473697	0.286414	0.48524	0.305639	0.703702
54	Cer(m18:0/20:0)	68.7747	38.2515	61.0227	43.9457	83.5742	7.67041	288.033	90.6623	49.5352	72.8639	61.5069	96.9875	33.2689	236.147	157.605	96.9102	122.293	90.4209	217.941	46.9878	439.709	2.20172	0.722215	1.98693	1.81601	2.56968	1.3557	3.35777	3.89416	6.72063	2.45881	6.68578	5.70944	8.67037	2.58811	10.5128	3.96393	0.672091	3.8813	3.62277	4.14797	3.13385	5.1137	5.16721	1.99837	4.79339	3.82166	5.76283
55	Cer(m18:0/22:0)	63.5654	37.0174	57.0939	41.1421	75.6879	9.41969	278.881	68.1683	30.2267	65.9464	46.0201	73.2367	28.3883	163.048	119.772	69.1323	98.8539	73.0527	154.938	34.9573	285.45	11.327	1.99929	11.3581	10.1632	12.7729	8.43852	13.7981	13.6663	6.51214	1.77449	6.27052	5.44795	7.33622	4.04182	10.9315	8.58506	1.20907	8.87723	8.39864	9.23797	6.35127	9.8073	1.0243	0.436054	1.16646	0.961688	1.24577
56	Cer(m18:0/23:0)	5.8669	2.28498	5.58808	4.17928	7.36339	0.950871	13.0032	5.72795	3.22963	4.68098	3.48735	6.21609	2.43996	15.8003	8.81891	4.50106	7.63035	5.4124	11.8231	2.79289	20.9115	10.529	1.59093	10.4536	10.2123	11.3641	7.87595	12.5912	11.9661	2.82844	1.68489	2.13609	1.77994	2.99356	0.867186	6.52345	5.81324	0.803361	5.79648	5.2829	6.434	4.73949	6.78878	0.226796	0.195392	0.228694	0.0739404	0.286609
57	Cer(m18:0/24:0)	26.8706	15.1005	23.9815	18.0805	31.1779	5.1368	146.96	22.0974	12.4909	18.3811	13.8653	24.6556	11.495	66.2243	35.9715	20.7321	27.5364	24.621	44.0451	13.1075	95.1075	9.72664	1.24643	9.76277	8.9372	10.315	8.09729	11.576	13.7139	4.05583	1.8299	3.81661	2.51863	5.0013	1.8713	8.66248	6.78303	1.01034	6.8843	6.02885	7.2774	5.52462	8.25281	0.390311	0.121365	0.426978	0.376285	0.438288
58	Cer(m18:0/24:1)	23.0755	14.0555	19.7117	14.8354	27.0332	3.37161	90.2996	16.5737	10.1529	13.0387	10.8436	18.9059	6.73045	51.46	29.9683	22.0549	22.7729	16.3612	36.1872	5.71096	110.933	2.50666	0.818341	2.33953	1.98199	3.13689	1.51829	3.57715	6.4757	0.812013	0.438972	0.696451	0.575242	1.02421	0.0126087	1.93628	2.45	0.61961	2.3104	2.10374	2.95101	1.6458	3.23401	0.228978	0.130367	0.203015	0.191797	0.268055
59	Cer(m18:1/18:0)	41.7438	26.9114	35.7082	21.8848	52.1476	3.6822	182.991	47.9843	31.3738	36.6005	28.1983	63.5679	10.7583	150.852	89.6145	76.7918	63.7097	38.0785	107.236	15.5165	286.547	0.938493	0.177105	0.932732	0.801576	1.06384	0.728571	1.17152	9.23965	0.307834	0.180037	0.305347	0.134526	0.414893	0.0448109	0.712989	1.67152	0.551022	1.72392	1.40397	1.82861	0.889265	2.5312	0.329251	0.217895	0.393501	0.16961	0.46674
60	Cer(m18:1/20:0)	167.737	88.6613	151.03	101.508	217.998	14.217	576.815	195.32	91.1972	170.366	131.543	243.402	52.935	398.989	273.399	163.208	249.151	151.339	331.849	70.5264	670.191	21.8077	3.32886	22.2772	21.0849	23.1743	16.0544	26.0766	17.4817	263.285	76.2898	250.436	224.578	312.253	158.723	406.252	169.609	16.1938	174.994	165.944	177.416	140.195	186.323	263.556	50.3587	273.404	232.567	303.311
61	Cer(m18:1/22:0)	147.477	81.8195	131.38	91.4487	186.647	16.6761	618.283	153.374	69.4483	135.297	117.223	161.225	64.1921	367.587	228.895	137.424	175.795	126.919	282.919	68.8412	582.151	7.02258	1.56501	6.8795	5.80983	8.34228	5.19031	8.903	7.58174	42.8619	14.8569	42.6985	35.7921	53.5542	15.2982	68.141	18.4825	2.75082	17.8505	17.3528	19.1864	15.1184	23.2571	46.7785	14.7665	48.7565	37.755	59.2879
62	Cer(m18:1/23:0)	17.5065	8.65379	15.8005	11.3684	21.207	3.00321	66.5338	15.9424	8.42459	13.3221	10.1524	17.9371	7.97868	47.51	24.2114	17.409	16.7631	12.8022	31.9886	6.54805	76.867	3.04729	0.47498	3.22132	2.67297	3.30778	2.41864	3.59565	5.02656	3.99019	1.16861	4.24316	3.16891	4.69396	1.62331	6.46966	5.98706	1.01295	6.35263	6.16814	6.48863	3.95164	6.62488	3.88019	0.681896	4.00894	3.308	4.33986
63	Cer(m18:1/24:0)	62.3239	34.2141	55.5713	37.8857	79.9335	7.90606	260.893	47.3859	23.0236	44.9195	33.6132	53.5756	24.4695	139.105	69.0073	44.4445	51.324	39.5647	78.8127	19.5923	208.054	2.35197	0.393066	2.47273	2.1454	2.61923	1.71413	2.74785	4.26298	5.39378	2.15045	5.43242	3.67182	6.98814	2.51429	10.4849	3.44989	1.36026	3.69543	2.42391	4.04551	1.73946	5.40677	3.75714	2.69209	2.42115	2.30363	5.81952
64	Cer(m18:1/24:1)	45.745	27.6866	39.0858	27.3242	58.2602	5.45701	157.773	35.7287	22.2089	28.5505	20.4414	40.6086	11.0286	109.916	60.4547	54.7601	40.6555	29.2985	67.4834	8.80896	284.752	1.68992	0.34432	1.60276	1.39939	1.95293	1.36817	2.16458	3.42198	5.32009	1.95386	5.36843	4.07244	6.33895	2.25695	9.2245	5.56036	1.14397	5.64398	4.73957	6.27797	4.06001	7.0868	3.20517	1.0588	2.97817	2.39342	3.79579
65	HexCer(d16:1/18:0)	29.4183	16.0907	26.2592	18.5087	36.0779	4.72911	117.905	49.9793	37.6326	43.7909	30.6919	57.5859	7.01759	218.272	62.3643	41.3555	53.3319	37.1157	77.4908	12.1416	183.755	21.2467	6.61639	21.725	16.2559	25.6213	12.7507	29.9266	66.846	13.8997	6.2537	13.1409	9.84119	18.5468	3.54986	26.4417	29.1255	4.48328	28.9309	25.611	31.7228	24.0565	35.6769	0.116057	0.0305704	0.120491	0.087712	0.143415
66	HexCer(d16:1/20:0)	11.5217	6.87057	10.03	7.09567	14.3108	1.13342	59.5173	22.3549	12.5804	20.1625	13.5134	26.7457	5.214	54.6078	25.0582	12.4858	23.4073	15.3158	36.7467	4.7669	45.0219	13.3148	3.10075	12.968	11.3131	14.8247	9.55871	18.189	19.5095	7.78625	2.76018	7.3538	6.08312	8.55115	3.44235	14.2901	9.02173	1.36476	9.2345	8.40693	9.5588	6.92283	10.9406	0.273782	0.215109	0.238011	0.159013	0.373515
67	HexCer(d16:1/22:0)	16.1162	9.45947	14.3271	10.0335	19.5841	2.6186	94.2789	24.3364	16.2934	19.5106	14.705	30.0423	5.44608	89.3726	29.904	36.6305	19.5875	14.988	30.4293	8.64852	221.455	351.45	15.2783	349.79	341.467	361.732	331.994	372.722	112.743	175.197	48.9114	191.797	159.255	210.644	69.1162	219.472	71.1728	7.10941	70.135	65.3837	75.5119	64.2483	81.4145	0.0837442	0.0464004	0.100751	0.0701716	0.11363
68	HexCer(d16:1/24:0)	18.3897	10.3634	15.9185	11.9236	22.3638	1.32884	89.2682	15.9194	10.3087	14.9499	8.63872	19.9072	3.65589	60.5078	19.3179	32.3981	11.8824	9.43719	17.6078	4.39236	195.587	207.074	22.3912	196.993	195.599	224.668	182.762	236.666	47.2581	186.331	50.6212	186.708	170.236	225.05	82.5268	258.27	51.8792	10.0799	52.2912	43.091	59.0241	40.5887	64.8117	0.194542	0.171618	0.13378	0.118837	0.174092
69	HexCer(d18:1/16:0)	993.322	405.032	955.918	736.257	1163.07	242.842	3513.79	1650.46	1023.45	1399.93	1092.99	1893.72	442.666	6238.09	2577.9	2369.62	1966.53	1353.18	2770.98	478.264	12066.8	3776.78	646.997	3761.88	3337.52	4346.99	2916.26	4482.55	8085.57	1966.74	737.093	1898.42	1547.74	2624.16	680.469	3039.72	3692.98	968.718	3778.24	3328.49	4162.29	2142.73	4989.76	2.90485	0.537168	2.80453	2.65002	3.02711
70	HexCer(d18:1/18:0)	301.977	156.412	277.978	193.786	375.09	43.8127	1118.38	660.211	314.957	630.83	361.342	984.185	209.347	1130.13	1015.01	529.387	964.019	646.343	1386.33	241.988	2041.29	92.4624	9.63991	95.394	88.8744	95.9976	76.5265	104.56	1070.44	48.2155	16.4283	44.4758	41.1558	49.244	25.6379	91.5152	407.294	27.5644	415.868	397.584	427.133	359.094	430.556	0.180434	0.211442	0.100735	0.0854411	0.133715
71	HexCer(d18:1/20:0)	195.766	91.99	183.34	128.599	241.983	24.7008	609.825	394.788	187.297	377.189	254.869	571.738	130.94	740.59	546.946	245.89	522.047	343.366	679.696	164.594	1037.37	51.9578	3.41818	52.9267	50.0396	53.3107	46.8832	56.4941	262.05	28.4958	10.2026	27.0476	22.9631	29.4904	14.3896	54.4483	209.488	43.4425	209.721	171.802	248.725	159.877	256.719	0.306578	0.0660993	0.310981	0.280599	0.325227
72	HexCer(d18:1/22:0)	530.914	233.926	489.305	374.521	660.047	63.3154	1634.96	681.726	289.675	675.907	462.744	887.611	234.86	1346.91	866.72	483.793	829.753	583.492	1013.95	260.783	2846.69	915.148	40.9804	931.905	885.601	937.669	857.942	959.376	1219.07	650.992	169.038	680.402	604.903	736.48	305.835	926	1714.15	197.458	1744.76	1605.84	1804.51	1422.98	1988.43	0.314063	0.153528	0.292856	0.200755	0.405837
73	HexCer(d18:1/24:0)	1570.28	606.163	1460.7	1179.74	1946.94	217.305	4641.47	1130.7	368.369	1037.69	872.389	1513.11	550.008	1818.47	1220.82	645.213	1091.12	940.356	1302.1	576.71	4334.21	100.958	2.38832	101.006	99.047	103.017	98.014	103.644	192.658	207.313	51.8726	200.397	164.691	236.092	137.4	305.973	262.189	36.4586	268.731	236.526	288.842	211.392	302.945	1.28245	0.922985	0.991517	0.689803	1.52108
74	HexCer(d18:1/24:1)	454.684	224.292	411.739	306.769	591.029	54.4825	1447.88	362.418	153.629	360.636	251.557	439.675	113.665	703.975	444.343	330.644	377.219	303.183	512.613	115.746	2025.93	55.5947	2.48583	54.8703	54.1122	56.8606	52.8349	59.6089	141.229	29.8325	10.2301	29.7144	26.3015	37.5966	10.8316	49.9559	121.213	9.34768	117.215	116.592	125.043	111.701	137.109	0.212965	0.100796	0.197021	0.137812	0.300547
75	HexCer(d18:2/18:0)	46.5067	21.516	42.3264	29.9706	60.1273	11.007	140.199	72.2225	33.2605	69.2258	41.2231	103.288	30.6961	129.817	78.5169	40.5621	69.0646	49.3558	89.3571	27.3416	175.57	1.43867	0.800615	1.34733	0.849237	2.01037	0.49083	2.53192	6.91274	0.761057	0.463943	0.759515	0.417543	1.00658	0.0601084	1.77642	2.00642	0.976033	1.63572	1.35738	2.64725	1.03431	3.48374	0.184753	0.161265	0.120201	0.102422	0.301112
76	HexCer(d18:2/20:0)	55.5923	28.4524	48.8606	34.5956	71.4231	7.73855	159.029	84.596	45.1293	75.8467	49.6141	120.257	21.9054	214.169	93.6546	44.361	84.1887	60.4551	116.326	30.3039	199.781	0.859598	0.514938	0.967988	0.485102	1.03524	0.221331	1.61848	2.6101	0.349199	0.252257	0.316704	0.168138	0.469617	0	0.781783	1.64251	1.19322	2.01293	0.58185	2.48279	0.176589	2.90837	0.139227	0.184025	0.0724226	0.0612147	0.0938241
77	HexCer(d18:2/22:0)	123.512	55.2212	115.733	83.6742	158.276	15.3639	355.169	128.71	55.3351	125.508	89.2685	161.508	43.604	246.949	122.62	51.9239	108.758	82.495	138.511	44.2736	266.883	13.5994	2.44797	13.4147	12.052	14.9204	10.5384	17.2086	17.1197	6.45776	1.95021	6.98085	5.75292	7.84503	2.44996	9.53085	7.35149	1.18708	7.86461	6.4756	8.16381	5.66222	8.44138	0.362881	0.234937	0.362749	0.197781	0.544831
78	HexCer(d18:2/24:0)	280.69	123.188	266.681	185.969	348.859	34.1293	719.323	180.324	75.9947	163.162	115.709	228.808	81.8212	334.381	164.299	69.0497	162.088	107.22	214.556	71.2365	357.525	6.08264	2.30616	4.93336	4.52837	7.52559	4.20927	9.63679	5.92219	9.65188	2.85763	10.1524	7.78429	11.714	3.44235	13.9397	7.86588	2.53743	6.75369	6.16911	9.02375	5.77699	12.1562	4.57945	1.42154	4.41977	3.72577	4.48168
79	Hex2Cer(d16:1/16:0)	2.16841	2.80404	1.68041	0.904444	2.5532	0	28.6305	4.95459	10.8777	2.86336	1.79502	3.6891	0.308075	63.4234	5.85448	5.01167	4.43608	3.20715	6.53136	0.850519	25.0164	54.871	6.51942	56.8706	49.0965	59.7479	46.747	61.5259	33.9635	31.7468	10.5137	30.5948	29.6718	36.4377	8.74655	54.0246	13.6919	4.71358	12.5513	11.1232	14.4917	8.90171	22.3614	0.723292	0.521788	0.539597	0.411607	0.791565
80	Hex2Cer(d16:1/24:1)	3.28595	5.10523	2.32001	1.33902	3.45306	0	56.6304	6.41764	16.4015	2.19867	1.71751	4.38347	0.0641075	92.7269	8.21926	20.453	4.1562	2.11121	6.65411	0.900549	120.408	54.8188	5.36001	54.932	50.4815	59.0357	48.7107	60.9364	31.8676	22.7964	8.15776	23.9413	20.2368	26.614	7.0709	37.4051	13.8294	2.46068	14.1379	13.1094	14.8261	9.75458	17.1236	0.930767	0.668797	0.740366	0.437023	1.51331
81	Hex2Cer(d18:1/16:0)	96.1599	242.274	48.9186	37.108	72.2758	11.6786	2740.12	266.036	663.234	75.7786	65.5472	104.172	32.0911	3296.51	289.187	504.297	172.948	109.464	224.871	44.277	2970.64	724.271	56.1217	719.626	698.536	749.044	645.464	810.553	2449.84	399.044	141.408	408.748	318.27	521.788	160.719	596.211	961.387	164.204	966.059	818.713	1090.32	785.607	1149.26	5.78846	2.52548	5.85009	4.97527	7.02093
82	Hex2Cer(d18:1/18:0)	13.8543	12.2951	10.7051	7.3067	15.4809	0	100.097	9.83557	7.15814	7.43256	5.41901	11.9111	2.3959	33.166	14.0967	9.62305	10.0921	7.20439	18.6687	3.86061	45.0216	1.78795	0.655986	1.88614	1.44603	2.33326	0.750316	2.42345	4.14274	1.0676	0.844215	0.953745	0.485044	1.47353	0	3.18135	1.87675	1.07957	1.60515	1.36833	2.28644	0.570747	3.67654	0.663298	0.482856	0.706102	0.267185	1.0473
83	Hex2Cer(d18:1/20:0)	103.293	51.8944	95.6962	64.7091	129.888	14.9884	325.921	336.412	194.335	322.25	198.346	406.192	81.8452	1016.69	768.915	431.515	710.683	494.975	994.271	182.734	2212	62.8161	8.171	60.9951	56.9722	66.2247	54.7133	76.5941	581.408	34.7108	13.7111	31.5239	25.276	39.2941	20.0648	65.9003	211.956	14.7075	212.228	200.103	224.117	194.763	228.378	0.586688	0.434559	0.533943	0.310246	0.634347
84	Hex2Cer(d18:1/22:0)	296.52	146.022	270.245	186.221	378.336	35.8584	902.706	607.482	373.593	576.614	349.046	737.285	150.34	2175.72	1191.09	583.298	1191.65	778.47	1544.72	338.957	2593.48	1466.39	83.6388	1474.78	1427.95	1525.19	1333.05	1561.4	3906.17	705.305	244.381	667.469	569.508	930.987	327.128	1099.08	1796.32	152.587	1744.59	1710.31	1843.95	1645.25	2067.53	2.43058	0.840394	2.62273	1.70423	3.08272
85	Hex2Cer(d18:1/24:0)	498.072	292.655	442.37	314.607	589.731	49.1993	2243.13	647.982	669.2	518.231	388.037	608.717	218.887	4008.26	1139.22	792.566	966.439	671.728	1489.15	261.388	4472.81	1259.34	95.5731	1271.29	1197.54	1338.76	1120.61	1358.66	2267.44	1089.8	321.397	1148.33	945.303	1320.42	458.874	1518.15	1894.18	266.354	1931.9	1716.97	1942.89	1580.58	2328.81	1.48095	0.616282	1.47851	0.965966	1.8915
86	Hex2Cer(d18:1/24:1)	166.509	240.457	115.618	77.4527	168.229	14.609	2797.76	311.141	587.992	138.217	89.7219	214.247	41.2307	2898.56	381.966	460.674	281.161	232.611	366.231	61.5876	2789.15	169.061	19.0044	166.393	158.819	176.445	145.232	200.257	748.513	63.1603	15.2038	65.3097	62.577	74.2755	31.1036	79.4869	300.244	33.3103	296.566	279.318	315.952	260.053	352.294	1.11995	0.404753	1.12222	0.912491	1.17956
87	Hex2Cer(d18:2/16:0)	2.02464	1.83839	1.66873	0.980727	2.50318	0	16.4384	3.73726	5.8724	2.17247	1.62809	3.10358	0.15394	32.0308	6.44387	6.69223	4.14647	2.84503	7.04475	0.300183	34.9819	8.64872	1.98952	8.39634	8.22861	9.65545	5.47645	11.3754	14.4842	4.23519	2.31261	4.43445	2.59891	5.70338	0.0462633	7.78733	4.84549	1.40728	4.94833	4.0203	5.81923	2.80185	6.55398	0.967872	0.364731	0.926997	0.662177	1.2148
88	Hex2Cer(d18:2/18:0)	5.29199	3.24364	4.74868	2.86468	6.7865	0	27.1708	12.0597	11.1298	10.0093	7.32038	12.8128	0.513458	65.2222	24.731	20.0843	19.8048	14.7723	29.0232	3.12003	103.27	8.13526	1.79716	7.82482	7.11678	9.06241	5.88591	10.9203	53.1323	4.24928	2.36078	4.20041	2.20756	5.58842	0.341329	8.85809	18.5408	5.7142	17.0141	16.2415	21.7327	10.8969	27.0298	0.736778	0.488266	0.571425	0.358731	1.08234
89	Hex2Cer(d18:2/24:1)	4.29786	5.99785	3.07014	1.95618	4.66071	0	63.5673	6.97982	14.5988	2.92363	1.87237	4.74894	0.47918	77.1177	8.66499	22.6432	3.54369	2.86352	4.99952	1.30079	132.531	3.13034	0.607828	3.21225	2.58778	3.57482	2.42345	3.85877	8.20242	1.10691	0.802491	1.10173	0.547621	1.71799	0	2.83781	2.99364	1.06824	2.49259	2.19627	3.71034	2.14869	4.61422	0.0750828	0.0632771	0.0876997	0.0192358	0.117284
90	Hex3Cer(d18:1/16:0)	98.5022	63.7738	84.8704	53.9459	123.711	16.237	499.369	124.638	102.331	104.391	68.8747	139.045	36.8938	598.394	187.652	171.686	149.84	86.9491	183.848	45.1931	729.883	14.7008	4.34467	13.8659	12.4509	16.9216	9.11473	21.4389	302.014	11.9561	7.02549	13.3677	6.82615	16.9192	0	22.3248	129.194	13.8953	123.536	119.53	134.721	118.12	153.327	3.66988	3.08378	3.15216	1.20947	4.76474
91	Hex3Cer(d18:1/18:0)	28.8897	35.1286	21.9298	13.2026	35.2478	0	478.177	113.082	393.91	31.8019	14.6138	54.8629	6.47644	2259.27	217.987	392.353	54.2892	30.6847	131.601	11.8586	1554.58	19.8426	9.4749	17.8934	14.6144	22.1565	9.46283	36.7071	260.534	14.2367	8.76106	14.3416	9.07384	18.4288	0	36.807	108.108	39.7813	102.654	78.0978	137.865	62.6642	161.159	5.25823	3.49074	5.91597	2.43598	8.06606
92	Hex3Cer(d18:1/20:0)	9.73982	16.6786	6.63317	3.07477	11.7015	0	231.914	31.4787	90.7175	13.3985	7.4218	21.0994	1.40664	523.003	69.0597	104.114	19.9286	10.6234	78.0969	0	489.029	1.68558	1.72268	1.13838	0.886805	1.28332	0.546647	5.15549	47.4946	0.9213	1.15421	0.707128	0	1.34101	0	4.35145	16.163	3.33933	16.2294	13.5626	18.3209	12.0977	20.7298	0.406849	0.331125	0.516584	0.109823	0.640557
93	Hex3Cer(d18:1/22:0)	24.8797	38.2397	18.4885	11.4218	28.7086	2.84913	554.258	66.3533	192.066	24.674	15.3385	51.2496	4.81947	1111.23	118.483	160.948	48.5076	23.7789	109.688	9.11196	690.394	7.28852	2.52887	7.44551	5.13641	8.50865	4.53683	11.0735	221.565	3.64866	2.84702	3.36064	1.00199	5.86844	0	8.621	122.499	22.7113	115.669	114.104	128.897	95.0537	161.711	1.40911	1.22196	1.32195	0.542139	2.09131
94	Hex3Cer(d18:1/24:0)	16.3464	21.9357	12.4877	8.11785	19.2906	0.197597	299.319	28.5433	72.1168	14.1067	10.7906	21.909	2.07943	420.261	48.2802	74.3036	19.6162	9.93049	48.0075	0	337.772	11.4594	4.06895	10.075	8.36974	14.2167	7.6918	17.5163	142.086	9.64567	4.24293	9.0991	7.0579	11.6027	3.44181	19.6725	104.318	28.1549	96.3946	92.0178	103.781	77.7712	158.544	2.20136	1.63606	1.71054	1.29208	3.09905
95	Hex3Cer(d18:1/24:1)	19.4729	17.9906	15.9679	10.1752	23.5635	1.28623	204.218	23.295	27.0124	16.5504	11.1457	27.8575	1.1061	160.074	56.4572	88.5977	25.3817	12.4051	44.6504	2.99222	457.183	2.4071	1.48305	2.25182	1.22489	3.49358	0.818277	4.33061	149.138	1.44487	1.70148	1.29921	0.050022	1.71969	0	5.98802	80.5327	10.5577	81.3021	75.4307	88.7335	64.2466	91.6611	0.509965	0.508035	0.482092	0.109823	0.687983
96	GM3(d18:1/16:0)	2.37873	1.61147	2.03149	1.53706	2.85643	0.765056	20.3412	5.87611	4.88715	4.78965	3.66855	6.25103	1.84038	29.5439	11.417	11.5801	7.56589	5.31398	12.2271	2.6292	65.1259	0.435932	0.115253	0.446068	0.353734	0.496754	0.287028	0.599819	0.791408	0.514032	0.179979	0.490686	0.40953	0.630367	0.193976	0.882748	0.417743	0.198277	0.365196	0.308179	0.508537	0.187496	0.743078	0.315568	0.0533421	0.337231	0.278627	0.34928
97	GM3(d18:1/18:0)	4.32274	2.2175	3.81927	2.77843	5.57305	0.913145	14.1011	19.2422	14.3506	15.5551	11.3332	20.6969	6.14871	75.6917	38.5978	31.9419	28.3406	20.562	47.2598	7.93276	164.567	0.265593	0.0922277	0.23557	0.196065	0.298935	0.192134	0.427333	0.281293	0.252379	0.0978887	0.238294	0.179637	0.287171	0.114103	0.450918	0.238205	0.122271	0.19445	0.152752	0.295168	0.128426	0.444309	0.231696	0.0613583	0.243201	0.180189	0.27892
98	GM3(d18:1/20:0)	17.5432	9.81465	15.6028	10.5497	21.4729	1.36269	73.4942	70.8953	49.1838	56.0904	41.185	78.5081	30.0643	237.179	141.018	133.76	105.338	67.6263	180.209	32.5006	683.968	0.152465	0.0954662	0.176287	0.074972	0.192295	0.0374887	0.285895	0.12279	0.187059	0.163801	0.191438	0.0352232	0.24409	0	0.577629	0.11988	0.132759	0.102346	0.00271117	0.206829	0	0.30343	0.137741	0.102239	0.143016	0.092241	0.152981
99	GM3(d18:1/22:0)	19.3632	9.80261	17.7855	12.9231	23.4498	2.53136	69.8425	55.1829	42.9846	46.8517	31.7616	62.8919	21.2227	263.416	103.445	81.6288	73.5275	52.1115	128.224	20.935	383.571	0.55867	0.277929	0.437097	0.387335	0.722167	0.292776	0.997109	0.519262	1.92419	0.981529	2.08502	1.07938	2.66574	0.302608	3.46964	0.412659	0.285628	0.402311	0.199228	0.653829	0.0538462	0.748284	0.050847	0.0455664	0.0560968	0.0110285	0.0752211
100	GM3(d18:1/24:0)	12.2928	5.86438	11.6555	8.54266	14.5544	2.52339	40.3022	19.9079	12.4942	17.1834	13.6059	22.9967	8.74309	79.6691	30.666	19.8228	28.9069	17.4628	39.5326	6.72798	98.8336	0.446019	0.264934	0.465913	0.265924	0.634265	0.0861084	0.768537	0.146562	0.388939	0.29077	0.310711	0.262256	0.512592	0	1.07447	0.104924	0.0948018	0.0744141	0.0707669	0.0921266	0.0215385	0.291597	0.0657769	0.0557747	0.0773718	0.0166289	0.0998758
101	GM3(d18:1/24:1)	7.19899	4.35468	6.42907	4.5389	8.70949	1.3065	40.0432	12.9025	7.82955	11.6543	7.47787	15.8534	4.72113	41.435	26.7393	28.0723	20.1836	11.7859	28.5072	3.84903	149.49	0.114595	0.0954641	0.0707215	0.0550052	0.148051	0.0379851	0.284546	0.543725	0.240284	0.196	0.242387	0.10551	0.330756	0	0.631285	0.306512	0.206065	0.251192	0.227432	0.30215	0.0975312	0.700507	0.235163	0.166992	0.264922	0.132687	0.313079
102	GM3(d18:2/24:1)	1.18549	0.961501	0.983152	0.607079	1.55376	0	10.132	1.86175	1.72528	1.44234	0.965805	2.23959	0.341349	9.65727	3.21117	4.73251	1.79797	1.40926	3.2627	0.243089	22.8299	0.0538951	0.00872056	0.051408	0.047016	0.0595642	0.0457462	0.0669732	0.0453381	0.0517095	0.0676642	0.0363451	0	0.0657266	0	0.236357	0.0162353	0.021395	0.0107692	0	0.0216517	0	0.054184	0.0376487	0.0264106	0.0448651	0.0199715	0.0527035
103	Sulfatide(d18:1:/16:0(OH)) [264]	11.8736	8.09257	10.3291	6.40605	14.9779	0	53.997	13.2225	8.29578	12.6712	7.73892	15.3766	1.23865	36.1163	17.0206	11.4071	13.2325	9.90491	22.6345	1.58604	50.1412	8.03218	5.52083	7.51169	3.27249	12.0479	2.66059	15.0897	9.0132	5.83745	6.85124	2.79766	1.42136	8.97251	0	21.6787	5.78235	4.89657	4.61161	2.31545	9.14988	0.379075	12.8791	3.18605	1.97877	2.82689	2.31304	4.65159
104	Sulfatide(d18:1:/16:0) [264]	26.8231	14.84	24.1265	17.1075	34.1147	0	86.1244	42.3364	30.2992	39.3572	23.9548	48.6865	4.58716	157.746	56.2481	38.2902	47.6929	30.7213	73.9563	3.94477	187.168	6.96925	3.88886	6.55287	4.93499	9.24687	1.59936	12.5698	15.2753	7.14966	8.72714	4.90486	0.104866	9.43231	0	30.2457	9.06174	5.29973	6.96386	5.69654	11.0772	4.44265	18.2777	4.88889	2.92923	5.04443	4.23952	6.04551
105	Sulfatide(d18:1:/24:0(OH)) [264]	19.2315	20.7103	12.664	7.35847	22.4219	0	142.243	13.4019	12.7781	10.0162	6.15813	16.9161	0	61.2717	16.8666	14.6535	11.7532	6.90116	22.6571	0	58.8496	5.23974	2.43016	4.92815	4.04699	5.27583	2.66059	9.77654	1.46057	2.42529	2.34082	1.61316	0.885812	3.16711	0	7.28051	1.92532	2.47825	0.862246	0.0878735	3.16492	0	6.0652	1.79665	1.33488	1.33168	0.924879	2.86082
106	Sulfatide(d18:1:/24:0) [264]	51.6499	49.0227	38.0398	20.8024	62.8762	2.74977	307.151	30.9209	27.4264	23.3061	14.9904	36.938	9.78474	155.684	36.6416	29.9978	24.2596	16.5361	48.4751	1.57791	126.991	40.3114	5.00501	40.6374	35.8143	44.5046	34.9162	45.677	71.46	7.64523	5.7481	7.31101	2.68565	11.8224	0	19.1816	23.8167	6.43091	22.1892	20.0471	26.6575	16.559	34.4828	8.19567	4.85785	6.47581	4.62608	10.0717
107	Sulfatide(d18:1:/24:1) [264]	174.822	112.373	141.509	111.488	189.673	66.7468	1028.01	145.481	86.3413	121.045	104.25	164.399	54.6543	530.636	170.69	85.9908	144.942	109.001	231.285	73.0187	424.081	77.3662	5.73838	76.628	75.437	80.3754	68.7112	85.5658	103.147	80.2497	14.6687	76.3785	67.6418	89.5995	61.3887	108.012	80.5878	9.84715	78.0507	75.8657	88.4879	67.4475	92.8734	69.0024	9.09178	69.2043	61.9147	75.7807
108	SM(30:1)	157.986	77.9696	141.915	106.7	195.678	15.3333	524.135	191.718	76.7835	172.95	132.556	224.94	86.8328	403.611	208.325	87.9217	191.941	137.358	242.427	74.1323	445.699	116.739	10.5565	113.629	111.341	123.465	103.832	132.02	320.962	66.1187	23.8959	79.61	53.9777	82.1951	18.7669	87.5608	129.046	15.9413	127.544	117.919	134.091	112.08	156.125	0.725796	0.170695	0.779305	0.718837	0.823628
109	SM(d17:1/14:0)	28.8828	11.2446	26.9467	21.4042	35.1476	3.52933	74.4839	31.8085	12.1703	29.6966	24.2607	38.5913	12.3112	66.8178	39.15	21.0109	36.2972	25.0911	45.9145	10.3435	117.407	85.4635	9.08344	81.7028	79.1187	89.2544	78.1499	101.197	103.919	52.43	18.9519	55.1783	45.4604	68.909	14.8728	71.5378	49.4811	7.0479	50.291	45.8334	54.0786	38.7662	57.8496	0.866115	0.165938	0.808397	0.777464	0.968297
110	SM(d18:0/14:0)	185.662	83.3707	171.315	126.99	223.465	23.822	612.927	230.353	92.51	217.29	175.029	277.936	95.3258	468.312	345.586	189.167	290.96	213.128	415.355	130.738	1009.2	1330.3	176.96	1269.14	1188.99	1479.16	1169.03	1563.06	241.506	708.812	242.556	762.269	643.986	860.45	242.52	1055.06	110.361	18.6052	109.147	103.032	125.122	81.5182	130.91	0.594001	0.214519	0.566819	0.43572	0.716935
111	SM(d18:1/14:0/SM(d16:1/16:0)	1253.75	455.221	1181.95	953.673	1480.91	193.807	3066.69	1414.72	513.653	1360.38	1016.51	1723.07	594.636	2782.48	2037.27	1110.84	1791.21	1278.55	2379.28	598.647	6301.53	2442.76	308.126	2403.64	2287.58	2504.4	2076.72	2985.68	4277.85	1400.79	458.317	1573.92	1179.24	1727.95	459.488	1878.69	1912.39	141.548	1933.79	1843.72	2003.3	1691.01	2075.58	0.254072	0.195916	0.196704	0.095124	0.420954
112	SM(d18:2/14:0)	31.8418	11.8168	29.5453	24.0042	37.3978	5.53846	83.2189	32.4075	13.5697	31.7069	24.0145	39.0482	15.0135	82.0993	38.5418	23.455	33.0735	26.9634	45.2193	11.8506	148.083	21.1238	1.48596	20.9525	19.9814	22.3198	19.4481	22.9563	70.0926	11.3959	4.15705	12.1757	9.25139	14.6176	3.42602	16.1745	24.4863	2.41931	24.3376	23.4407	26.3135	20.7941	27.3344	0.84525	0.181033	0.827649	0.791569	0.92534
113	SM(d17:1/16:0)	394.338	181.542	363.751	275.549	484.884	69.4713	2063.96	326.233	183.206	295.186	204.615	367.407	128.234	1103.5	452.902	470.276	356.367	229.363	471.902	102.746	2708.08	2258.74	259.914	2206.52	2122.96	2234.05	2035.99	2765.1	1384.32	1353.22	462.893	1484.77	1200.72	1572.19	461.165	1967.79	728.474	113.597	714.637	650.721	814.5	590.189	874.179	0.267541	0.29496	0.237887	0	0.533893
114	SM(d18:0/16:0)	1745.99	659.809	1657.17	1287.05	2067.3	371.95	5769.15	1807.94	678.411	1662.11	1187.46	2186.11	1044.65	3887.44	2661.72	1833.41	2144.12	1436.09	2789.22	912.975	9828.58	4307.11	672.649	4126.45	3879.87	4680.39	3559.71	5367.31	2018.56	2196.58	702.623	2282.31	1945.61	2819.41	835.304	3091.36	971.97	39.7544	971.184	948.526	1006.49	915.104	1015.12	0.221787	0.24203	0.16477	0.032832	0.332668
115	SM(d18:1/16:0)	7153.15	3023.64	6735.77	5279.13	8381.86	1439.86	36413.3	6459.38	3478.55	5924.67	4646.03	7324.28	2518.46	22385.9	9331.38	9740.61	6831.67	5522.85	9526.45	1959.47	57672.9	12322.9	1195.23	12136	11713.2	13024.8	10711.4	14060.3	27630.2	6670.2	2447.26	6767.79	6058.1	7598.42	2189.73	11340.7	12439.5	1652	12477	11613.2	13769.9	9909.59	14247.4	0	0	0	0	0
116	SM(d18:2/16:0)	271.63	110.087	250.993	199.488	324.406	55.0954	1122.41	204.884	118.844	190.749	140.001	236.437	78.5409	755.265	269.775	296.777	192.621	148.462	259.072	63.2459	1770.38	385.019	58.186	363.303	353.636	391.159	336.603	496.045	645.824	207.648	72.6322	219.234	193.515	239.981	69.4089	327.056	245	39.9588	242.228	212.575	281.412	201.266	287.116	0.309238	0.244329	0.352888	0.125718	0.383029
117	SM(34:3)	1.568	0.657947	1.49095	1.11151	1.86217	0.320475	5.73078	1.14441	0.639212	1.05804	0.829988	1.36703	0.282503	3.77571	1.4972	1.24766	1.20365	0.985663	1.63777	0.301436	7.10739	6.17329	1.18626	5.62637	5.4734	6.58955	5.1788	8.2752	6.88207	3.28309	1.5728	3.51539	2.34962	4.43582	0.53961	5.25577	2.17363	0.602922	2.13589	1.81113	2.59677	1.35481	2.96195	0.8182	0.151295	0.82609	0.722579	0.9153
118	SM(35:1)	1312.85	531.084	1236.91	955.532	1535.7	328.966	5589.88	1240.29	603.714	1165.09	882.982	1475.21	427.894	3666.8	1631.8	1099.05	1373.2	893.581	1841.45	333.706	5169.96	1307.84	113.019	1298.36	1242.17	1375.65	1155.81	1469.68	3797.22	717.694	240.072	738.014	667.268	928.542	247.765	996.523	1761.02	195.098	1775.44	1632.93	1893.64	1488.4	2008.36	0.571965	0.27117	0.562068	0.435373	0.601627
119	SM(d18:2/17:0)	17.9357	7.47224	16.9513	12.7716	21.3013	4.03881	73.0061	14.1915	7.04896	12.7578	10.3415	15.9278	5.6166	39.0887	17.5938	12.5744	15.2359	11.5499	19.1102	4.35634	72.3464	52.274	7.00488	49.7963	47.2523	57.8427	45.3505	61.7721	67.5091	29.5225	9.88514	30.1487	26.4174	33.732	11.7497	45.3379	26.1224	5.53093	26.4362	21.2339	30.7403	19.9633	32.2236	0.969417	0.163908	0.959661	0.93165	1.00914
120	SM(35:2)(b)	1.68014	0.775394	1.52137	1.13837	2.14598	0.199651	4.83959	1.54466	0.784347	1.43863	1.03093	1.70389	0.461403	3.94149	1.95271	1.27174	1.53041	1.01394	2.6032	0.286243	4.9913	29.0607	2.15247	29.2865	27.5726	29.923	26.3297	32.3251	24.4432	15.592	5.86381	16.4679	13.972	18.3648	4.02306	23.5258	12.1716	2.06053	11.4626	10.7741	13.3788	10.1233	15.4192	0.427436	0.100994	0.410984	0.360437	0.451215
121	SM(d18:1/18:0/SM(d16:1/20:0)	9364.9	4182.52	8620.94	6724.13	11297.6	1669.32	43814.3	11360.5	4262.34	10475.9	8154.99	13654	4825.17	20839.8	16977	8576.76	16489.8	10340.4	19772.3	4228.84	36897.1	998.682	95.355	1005.36	965.586	1066.35	840.091	1102.26	7454.59	625.752	224.256	579.899	518.363	786.995	274.181	1047.06	2912.23	398.276	2891.46	2621.42	3177.77	2436.96	3448.87	0	0	0	0	0
122	SM(d18:2/18:0)	742.025	316.381	683.499	528.372	894.715	140.991	3156.29	632.196	251.427	615.326	464.178	719.761	251.816	1234.49	798.921	409.13	774.776	474.411	901.453	186.268	1767.72	252.891	23.2427	258.193	240.427	266.618	216.638	280.391	1529.74	152.537	46.8288	146.157	132.673	192.292	64.5419	229.896	526.035	133.806	532.101	430.982	646.309	353.549	656.802	0.709616	0.238032	0.708195	0.60747	0.754282
123	SM(d18:2/18:1)	15.7211	6.55733	14.7616	10.9243	18.938	2.36658	42.7111	11.4443	5.26421	10.1939	7.39341	13.7743	3.52013	23.4115	13.6213	8.10566	12.4344	8.54628	16.2233	2.221	42.7048	18.4891	3.87709	17.1605	15.4957	21.8361	14.845	23.4335	65.6279	10.2181	4.76307	11.3448	6.9222	14.5384	2.3361	15.4947	18.6143	4.26768	19.0563	14.8982	22.1618	13.7372	23.1269	1.40235	0.139785	1.38587	1.30822	1.42827
124	SM(37:1)	479.232	202.933	445.125	338.379	589.597	73.7786	1867.4	641.692	305.071	589.54	453.119	716.061	246.728	1530.39	840.025	421.226	818.169	536.52	1161.87	196.052	1807.83	353.276	38.4539	341.854	325.751	372.459	316.286	416.619	601.092	186.338	64.7478	190.317	161.843	232.62	68.2135	273.225	251.451	40.6738	253.829	219.187	281.587	201.672	300.901	1.1257	0.223159	1.086	0.977288	1.15677
125	SM(37:2)	121.086	54.3574	112.18	81.4696	146.145	21.4085	365.99	141.462	70.3583	124.347	90.9259	158.893	58.1668	381.282	201.754	89.7992	187.78	140.426	261.885	40.6312	376.763	61.8118	4.68974	63.4184	58.0898	64.5512	55.6375	67.1542	72.2908	36.3819	12.5195	32.9074	28.6274	49.3711	17.0717	59.2743	25.2233	5.02914	24.7942	20.7878	29.3354	20.1614	31.2882	0.765653	0.15355	0.747759	0.641271	0.844744
126	SM(d18:1/20:0)/SM(d16:1/22:0)	6566.16	2675.73	6054.45	4929.93	7777.96	901.199	25093.9	9697.52	3861.28	8488.98	7135.67	11563.2	4622.13	22631.6	12998.7	5586.97	11646.3	9698.41	16165.4	3915.44	25882.6	3607.38	516.61	3514.38	3247.02	3899.03	3028.57	4401.82	2242.03	1985.68	678.39	2002.1	1699.29	2412.77	694.375	3031.02	1186.2	77.3091	1177.57	1145.9	1195.08	1099.78	1326.01	18.4805	3.07996	18.4637	16.1092	21.0367
127	SM(d18:2/20:0)	557.562	240.867	521.262	397.124	673.823	81.7525	2681.21	605.418	269.659	516.867	438.689	690.043	249.681	1583.45	757.215	373.078	693.938	498.101	881.771	185.144	1681.07	97.5442	10.5514	94.017	90.2252	101.733	88.1364	115.828	181.842	67.5134	17.7544	69.0875	61.9966	72.1246	33.7108	101.733	107.798	14.8793	108.893	98.0824	119.357	87.1034	124.573	3.87413	0.750853	4.01055	3.55379	4.21567
128	SM(38:3)	684.367	54.9978	680.141	648.582	720.338	552.262	864.359	685.867	68.1903	696.003	640.681	740.151	547.846	812.481	685.505	62.5455	692.389	652.606	728.136	521.853	802.108	744.374	81.4506	725.112	705.479	736.847	673.011	903.315	719.339	689.893	51.5582	685.35	649.657	725.754	611.303	782.861	715.845	46.7024	707.035	676.491	756.595	668.229	773.348	668.216	45.6357	676.549	641.91	696.945
129	SM(d16:1/23:0)/SM(d17:1/22:0)	824.462	350.03	761.617	598.607	1003.48	117.645	3641.33	1151.69	576.839	1056.87	774.533	1231.75	383.786	3177.61	1474.21	677.079	1468.43	913.879	2105.17	416.579	2789.84	5632.6	601.332	5559.97	5118.75	6016.43	5023.49	6511.9	1831.73	3641.41	1379.37	3808.73	3154.29	4104.5	1101.19	6071.28	1385.67	119.275	1365.37	1338.45	1476.63	1209.5	1530.57	2.96286	0.32599	3.00406	2.75074	3.24691
130	SM(d18:0/22:0)	378.181	197.841	331.353	255.445	446.281	50.3389	1510.68	938.391	477.032	850.502	604.935	1103.52	433.128	2944.28	1804.04	930.629	1571.23	1232.65	2207.97	572.016	4595.88	1100.34	134.117	1049.8	1016.07	1143.44	984.097	1338.89	115.464	681.313	268.823	693.64	601.576	753.64	201.896	1168.59	120.837	13.9134	117.817	113.887	130.375	102.189	140.059	2.75157	0.770972	2.5716	2.2306	3.12319
131	SM(d18:1/22:0)/SM(d16:1/24:0)	14674	5797.3	13924	11251.9	17310.8	1770.14	52226.1	19533.2	7062.14	18830.9	14244.7	23451.7	8329.6	40739.3	29089.6	12480.1	28436.8	19634.5	34876.3	7920.82	57060	8800	942.294	8610.9	8267.81	8913.4	7862.26	10548.3	9168.83	5204.67	1812.25	5367.82	4682.34	6084.96	1788.5	8025.96	5447.04	470.914	5601.19	5400.75	5659.98	4559.5	5906.84	7.43012	2.05683	7.52138	5.6255	9.31179
132	SM(d16:1/24:1)	472.201	204.603	423.484	329.347	572.629	66.589	1534.36	425.398	181.062	413.965	280.061	530.277	171.764	936.485	556.053	398.491	438.981	346.768	631.223	130.321	2377.4	624.576	78.7751	620.314	588.418	629.598	530.548	765.801	376.17	263.747	106.836	281.592	217.014	349.263	75.3256	430.938	179.66	26.0512	184.145	163.87	188.228	144.152	218.816	11.1629	2.93668	11.3473	9.00206	12.916
133	SM(d18:2/22:0)	1182.9	478.52	1106.64	877.109	1409.32	158.208	5210.17	1310.22	561.542	1222.32	929.123	1560.13	504.099	3490.22	1732.8	809.145	1562.4	1138.41	2184.59	379.72	3755.65	686.48	61.9513	667.948	640.884	736.337	622.365	769.626	542.378	321.893	107.115	347.431	307.725	395.119	101.31	433.408	371.712	29.2773	378.285	356.235	389.091	325.638	406.488	13.3566	3.44885	13.2964	10.4202	16.4982
134	SM(40:3)	111.745	45.6226	102.059	79.8484	133.748	17.5165	399.755	108.071	47.3728	101.589	72.3335	133.365	48.0175	284.433	142.603	83.7325	117.048	96.3086	155.445	33.878	463.765	38.1823	3.4367	36.7599	35.9827	40.2356	34.8771	43.5791	39.6338	33.6518	12.1519	31.6738	28.2083	41.6272	13.0127	52.5823	36.3674	13.6121	36.1043	24.7788	47.3977	21.8152	52.0145	49.1348	9.51213	49.3168	41.3548	57.2032
135	SM(41:0)	100.957	43.7891	93.9576	72.7422	117.34	13.9903	387.044	239.034	136.77	203.356	145.595	278.198	108.018	707.539	481.017	251.446	444.147	313.45	567.304	124.319	1131.23	387.073	40.2682	383.927	361.683	420.52	333.534	434.068	130.686	302.137	114.571	304.355	271.985	361.127	102.715	526.502	94.4828	6.82739	94.0403	89.7618	99.7692	85.8728	102.929	0.350416	0.189686	0.342675	0.254069	0.47501
136	SM(41:1)	2481.31	933.395	2314.45	1907.19	3020.1	353.719	8705.64	3265.52	1434.53	3126.82	2153.7	3956.96	1082.51	8036.83	4840.2	2142.79	4867.46	3101.96	6433.35	1119.82	9771.18	5264.26	764.849	4905.07	4734.05	5747.02	4628.07	6442.64	5978.87	3692.72	1465.29	3717.84	3364.39	3894.14	1284.11	6506.68	5782.84	424.453	5845.15	5540.66	6130.19	5137.89	6204.48	0.856511	0.480482	0.785617	0.524263	1.15456
137	SM(d17:1/24:1)	369.827	145.646	350.559	265.822	448.533	47.7664	1062.21	359.843	156.568	341.595	248.485	425.887	112.101	764.418	495.001	260.87	428.208	298.151	660.106	117.988	1209.48	881.984	90.3965	854.208	833.24	879.079	811.276	1058.59	761.818	287.131	196.423	244.611	120.129	492.203	37.4685	631.025	442.821	41.1686	444.616	432.891	473.386	371.469	484.265	1.22527	0.22733	1.18774	1.06947	1.38224
138	SM(d18:2/23:0)	317.074	119.501	298.261	239.949	382.184	50.7863	1148.84	369.178	183.493	351.812	236.74	427.161	106.354	1066.84	497.819	243.034	480.848	289.448	683.819	116.799	1069.48	1128.5	112.984	1117.1	1036.51	1222.56	1002.12	1267.31	1150.97	327.06	174.871	345.333	200.486	487.627	60.3032	547.265	510.913	32.7294	503.565	499.551	533.7	463.387	553.004	1.47491	0.202364	1.48374	1.36917	1.63934
139	SM(d18:1/24:0)	13649.3	5763.49	12795.2	10203.6	16118.5	1875.22	59767.5	14977.4	6668.36	13900.5	10365.4	18286.2	6386.42	35445.4	22862	10154.2	21972.4	16116	30327.3	5244.62	45535.9	2787.05	374.239	2659.54	2571.14	2901.49	2423.69	3455.72	3753.82	1937.22	698.285	1958.64	1847.55	2158.49	640.495	3116.2	2804.26	220.509	2769.46	2697.68	2968.11	2493.49	3085.08	0	0	0	0	0
140	SM(d18:1/24:1)	9796.12	4142.89	9209.02	6979.31	11854.1	1057.46	26858.5	9344.75	4370.13	7851.05	6755.3	12213.2	3336.03	25146.6	14189.7	7788.38	12068.4	9338.84	17860.4	3024.01	39037.2	1057.78	96.9027	1022.07	1008.83	1042.85	996.28	1252.07	3021.79	401.944	157.686	442.249	327.318	525.871	114.944	625.405	1382.09	147.606	1360.26	1329.9	1474.41	1159.36	1580.4	0	0	0	0	0
141	SM(d18:2/24:0)	1648.92	681.823	1553.03	1189.35	1978.52	179.217	5708.7	1559.51	631.791	1501.26	1053.46	1924.32	446.548	3630.95	2248.24	1057.91	2119.46	1473.4	2856.72	437.86	4854.67	373.689	32.1481	367.109	350.992	390.676	339.193	424.573	516.173	125.082	40.5913	133.678	118.624	145.798	44.4446	183.055	326.216	43.615	327.209	308.238	338.265	263.645	395.371	0	0	0	0	0
142	SM(43:1)	589.767	196.955	576.505	451.054	706.075	92.8427	1423.55	566.106	184.247	555.448	419.845	710.153	207.63	1017.43	734.294	277.471	729.582	575.129	865.359	203.003	1282.69	77.1627	11.2225	72.2669	70.2967	82.3316	67.0093	96.1066	125.347	131.7	38.1022	140.132	116.274	150.203	57.5214	189.94	191.459	9.86811	187.264	185.123	196.569	182.431	207.719	0.100061	0.124182	0.047035	0.00567329	0.17677
143	SM(d19:1/24:1)	215.231	97.9463	201.976	147.984	255.015	23.4465	608.495	171.393	74.8407	162.796	120.152	193.728	57.3861	357.96	210.018	121.359	183.345	133.432	259.83	45.7825	559.694	83.787	11.2211	82.1223	77.0176	85.577	72.2626	104.17	126.688	34.0238	18.8851	32.3069	19.708	45.3011	7.39721	69.9839	105.387	13.1715	106.102	95.1905	114.755	89.3571	121.569	0.175051	0.100255	0.185512	0.150825	0.241163
144	SM(43:2) (b)	233.436	90.6387	220.903	168.44	285.419	29.0738	519.489	251.8	110.603	234.898	169.251	315.489	52.52	490.333	402.438	192.457	429.884	232.127	567.019	75.2374	722.513	236.794	23.6717	231.032	219.545	253.848	211.939	269.591	326.059	77.3295	53.9027	68.9865	32.3981	137.652	9.40648	161.479	263.831	23.8237	257.265	253.413	279.415	232.229	297.301	0.158252	0.0884107	0.149125	0.123273	0.179106
145	SM(43:2) (c)	61.1826	21.9702	58.1728	46.6476	71.858	8.20707	190.351	59.793	24.7026	58.6464	43.1548	71.0082	17.4775	146.867	93.5196	44.9839	82.8976	57.2642	129.678	18.2133	179.246	63.9056	8.54205	61.3165	58.7761	67.3393	55.0091	78.5155	98.8175	31.0944	13.8561	30.011	25.0486	42.6065	7.60083	49.9485	68.6777	7.142	69.1852	64.1323	71.1473	59.5699	79.8763	0.227995	0.125673	0.210081	0.131975	0.316476
146	SM(44:1)	198.57	68.0881	187.833	155.455	234.191	31.7361	525.002	183.739	54.2363	180.864	155.661	210.513	82.7564	369.505	230.129	79.8207	215.166	183.819	279.421	97.8855	425.743	18.6265	2.55426	19.1702	17.9217	19.7531	14.216	21.7499	39.0015	29.7668	10.7808	30.9753	24.9515	35.6932	10.409	54.9199	57.2118	3.34102	57.5046	55.0021	57.8175	53.3511	62.8211	1.28249	0.397885	1.20836	0.97589	1.5943
147	SM(44:2)	184.862	69.5684	177.621	137.411	225.742	21.3883	449.742	162.329	64.1119	138.68	114.544	206.253	66.4582	370.044	233.906	112.977	211.339	159.863	306.862	57.2523	593.248	24.6886	3.79795	24.6039	21.4441	27.126	20.6078	29.9586	51.33	11.8126	6.86029	10.5457	7.27789	17.9644	2.25744	23.3495	35.7667	3.35542	35.0245	33.6653	37.2352	32.047	41.3199	0.306536	0.0829905	0.310085	0.241449	0.34137
148	SM(44:3)	53.8113	22.7678	50.2051	38.3996	66.4997	5.69048	143.314	46.0059	20.8504	43.6492	31.3852	56.3173	18.9017	108.224	62.0331	31.146	55.5225	39.3754	73.023	15.2202	157.857	4.26117	0.361205	4.20997	4.02394	4.50715	3.81338	4.76556	15.5923	2.1215	0.607655	2.26992	1.78088	2.54768	0.774092	2.98737	9.4399	0.717565	9.50101	8.80866	9.80934	8.6693	10.4781	0.774893	0.106822	0.762024	0.705516	0.797646
149	PA(34:0)	99.3536	55.8771	89.6195	62.9951	123.255	12.1358	461.9	89.7102	45.488	85.931	63.0005	107.075	22.4008	227.144	87.2679	43.3111	80.7345	62.4939	108.778	24.6874	193.718	38.4449	7.13007	38.6526	33.524	43.3689	29.2482	47.3604	26.0936	38.2516	19.3703	33.4837	26.995	50.6655	8.63139	77.7374	31.3117	15.1013	29.5398	20.3805	43.3786	13.2268	50.2448	64.7814	6.54784	62.701	60.1901	66.8197
150	PA(34:1)	197.624	151.124	166.505	114.397	242.555	18.4004	1876.87	231.956	146.486	214.895	137.625	271.417	56.5661	783.013	262.306	139.098	238.21	183.124	294.875	45.3719	718.725	37.6111	6.74034	36.9586	32.708	42.7644	29.4586	46.2999	57.8457	810.293	956.382	220.568	172.093	1684.38	119.473	2646.37	845.839	742.269	739.253	176.784	1534.77	172.364	1634.92	3182.59	349.031	3169.47	2917.58	3358.14
151	PA(36:1)	90.7168	60.9048	77.3527	55.5151	108.597	7.92993	652.134	106.413	59.4815	88.162	68.3844	131.041	27.6525	291.101	129.862	55.9774	124.753	78.1638	166.947	32.8459	246.668	49.1372	7.69022	49.0703	45.8775	54.9957	37.0261	57.8727	60.572	317.759	164.814	281.431	232.124	411.251	82.0276	622.654	476.435	31.5473	482.244	478.793	489.861	415.954	508.126	662.29	89.2662	672.022	592.569	738.709
152	PA(36:2)	447.109	405.974	385.417	248.26	544.382	40.8191	5485.27	518.033	335.379	433.734	373.648	588.483	142.076	1622.61	507.522	244.733	432.568	339.91	672.948	146.512	1036.66	40.5529	7.19744	41.0443	34.6308	45.0018	32.0249	50.3902	56.2741	937.382	840.44	461.198	378.46	1630.17	217.269	2531.98	1077.09	597.772	1006.73	539.062	1597.19	525.09	1746.8	4589.96	346.318	4497.23	4333.26	4699.62
153	PA(36:3)	328.322	256.358	284.921	179.176	403.543	39.0013	3291.43	459.5	372.045	359.88	269.973	516.59	69.2398	1914.38	428.691	216.218	360.822	290.792	513.24	137.674	1156.42	37.1564	5.8798	35.3619	33.6744	40.517	30.5634	46.3039	47.7336	2445.94	2748.86	757.489	560.365	4855.56	437.839	7414.7	2780.47	2483.98	2764.77	519.272	5023.48	498.333	5107.82	12614.6	572.457	12577.4	12458	12732.1
154	PA(36:4)	66.2187	63.7781	50.3608	33.0347	78.5322	5.31072	836.152	80.0766	62.9701	63.9244	44.8809	88.1023	11.4165	294.598	74.5449	45.767	58.6788	49.3682	89.8769	21.9883	237.787	7.79068	4.1218	7.12003	5.52324	7.59785	4.06432	15.6916	8.62662	3603.65	3670.31	1625.68	753.132	6925.87	571.233	10246.7	4373.4	4301.48	3875.48	486.054	8185.65	470.746	9040.06	27447.2	3411.11	27084.3	24383.5	30534.4
155	PA(40:6)	5.02466	3.75023	3.94213	2.69388	6.44907	0.288526	25.8165	5.27469	5.27696	4.08618	1.74535	6.2379	0.939445	27.5178	7.12665	6.51508	4.28913	3.14355	9.92147	0.771979	26.3315	0.780482	0.596817	0.59831	0.392083	1.06243	0.172812	1.77298	1.16696	1.38	1.07459	1.20834	0.392723	2.25929	0	3.34971	6.13032	1.63484	6.20992	5.38271	7.27009	3.55829	8.07334	0.372437	0.318983	0.327554	0.150269	0.587374
156	PC(26:0)	32.4705	23.6787	25.7581	17.1555	40.2066	3.20969	178.498	34.6351	33.0075	19.5577	15.9377	40.1518	9.07537	162.651	42.735	33.8314	28.7653	21.714	56.9716	6.34723	152.929	671.636	76.5379	676.226	610.299	737.877	579.101	751.515	662.237	392.311	134.319	418.001	327.342	482.393	139.245	580.976	294.007	32.4	301.109	270.853	318.835	247.941	328.371	7.35334	3.58925	6.59846	4.53406	10.1071
157	PC(28:0)	216.672	160.769	171.683	108.934	272.912	15.4458	1122.21	185.755	146.55	132.804	101.762	233.328	48.2854	667.816	280.744	209.339	181.722	131.871	351.879	61.5581	961.733	2944.01	339.483	3041.14	2680.58	3234.22	2480.35	3242.42	1448.36	1735.66	608.718	1847.9	1526.48	2213.72	584.72	2422.66	720.747	49.9473	737.376	679.253	750.575	657.603	777.272	4.67052	1.32865	5.12353	3.59242	5.69969
158	PC(14:0_16:0)	2498.8	1521.74	2080.4	1464.91	3238.24	251.027	9886.52	1695.67	1196.65	1337.46	915.87	2041.95	595.353	6010.01	2639.9	1846.19	2196.66	1351.32	3075.25	544.479	8876.36	15415.4	952.453	15355.2	14858.4	16117.7	14091.7	16625.8	7307.91	9014.76	3146.39	9669.98	8271.72	10920.1	2953.64	13947.7	4428.8	360.437	4412.86	4168.8	4734.02	3968.32	4850.23	74.683	12.1618	73.0199	64.9372	79.4134
159	PC(31:0) (a)	184.169	110.631	162.509	109.917	223.387	20.7955	654.171	121.289	73.9505	102.617	76.1447	146.513	26.2805	360.516	169.746	100.715	144.984	89.2824	239.259	25.0606	372.594	1702.13	164.32	1751.28	1652.62	1824.78	1408.44	1832.75	743.462	1074.57	376.324	1122.69	894.734	1314.32	402.993	1688.82	383.859	78.5972	353.71	351.046	370.116	328.556	541.439	1.13079	0.423883	1.20373	0.97354	1.39988
160	PC(31:0) (b)	897.807	490.426	784.012	566.085	1133.67	130.702	3528.26	562.783	467.471	454.811	368.798	620.029	128.863	2836.82	757.218	462.763	777.788	342.34	973.881	79.2691	1803.95	4344.72	697.62	4221.42	3742.38	4966.92	3672.34	5155.02	2542.06	2436.27	913.16	2596.85	2128.14	2920.38	752.092	3944.59	1511.8	156.543	1556.06	1449.09	1598.8	1246.46	1685.74	26.572	7.35422	23.8061	20.6541	33.2074
161	PC(31:1)	25.4061	16.8917	21.4131	14.8948	31.9328	2.58142	120.25	19.5001	14.71	14.8484	9.53218	25.273	4.38456	62.8188	28.3679	16.4671	28.8357	14.3013	42.7424	2.69413	57.7428	245.814	17.6054	249.594	233.663	256.161	221.063	267.931	104.078	122.629	48.5127	130.126	106.188	159.877	34.5338	188.179	46.0515	5.23648	47.0193	41.6204	50.3126	39.5199	51.5195	7.58379	0.964493	7.51564	7.02363	7.9912
162	PC(16:0_16:0)	11925.6	5739.05	11160.3	7842.2	14469	1557.49	40264.4	8157.78	4458.49	7077.16	5296.58	9287.48	2317.62	23242.1	9825.49	5171.36	8897.32	5663.84	12951.1	1894.55	19653.7	16067.5	891.52	15714.8	15374.7	16690.7	15309.7	17388.2	21712.4	9517.73	3164	9457.76	9350.7	10371.4	3760.07	14940	12707.3	886.873	12891.2	12288.2	13071.2	11329.1	13913.6	1458.01	374.416	1414.69	1138.65	1762.52
163	PC(32:1)	1899.59	1134.47	1648.34	1204.01	2395.15	238.242	8817.94	1638.53	1260.1	1357.65	883.874	2006.62	327.199	5998.22	2435.7	1383.83	2163.01	1196.73	3631.33	431.425	5105.17	7839.57	380.7	7806.46	7564.45	8073.48	7396.24	8382.02	4644.13	4611.61	1702.65	4956.98	4113.64	5898.53	1321.6	6497.83	2737.83	174.037	2720.82	2609.1	2837.81	2540.12	2996.56	642.757	106.4	641.286	577.025	716.431
164	PC(32:2)	273.702	204.533	217.274	145.821	355.711	22.0938	1788.81	330.302	318.964	233.038	164.79	386.02	38.3759	1483.87	519.559	378.985	388.86	259.467	694.152	88.3516	1466.37	782.53	45.215	780.764	752.184	810.31	724.207	846.627	596.1	607.179	231.503	616.559	540.186	714.83	200.664	1044.98	372.166	136.261	364.862	250.059	483.522	238.094	530.312	657.156	100.883	657.604	585.45	729.139
165	PC(33:0) (a)	260.198	128.527	238.723	174.237	320.367	39.827	831.167	199.953	103.701	177.211	119.133	280.052	55.5084	482.256	237.092	120.732	257.972	120.952	307.557	33.2738	447.572	912.178	55.1983	926.591	893.405	951.033	815.439	962.922	1242.91	484.436	153.556	512.05	453.138	573.179	188.325	750.259	633.415	72.9392	646.246	593.47	674.787	522.805	725.013	0.860396	0.276311	0.839576	0.644401	1.02477
166	PC(33:0) (b)	435.526	201.672	399.676	280.429	546.251	57.9853	1156.95	295.853	130.883	287.28	215.165	353.371	73.6583	609.205	342.666	156.985	355.824	207.413	470.624	62.889	677.113	869.728	89.3512	888.24	789.421	934.992	763.688	971.145	1000.26	507.227	188.589	532.197	448.538	569.084	165.168	825.111	488.645	64.3074	463.823	458.453	542.738	410.855	567.663	14.8587	4.18113	15.343	11.2962	18.1268
167	PC(33:1)	293.469	156.292	261.638	186.09	364.445	38.3749	980.522	270.68	179.349	234.335	140.679	334.816	60.2904	793.448	390.495	205.88	391.441	197.315	524.289	48.9637	760.948	2035.09	149.346	2036.07	1950.84	2062.35	1853.93	2290.9	1926.83	1122.64	452.46	1165.27	953.651	1401.48	312.662	1786.66	934.978	119.15	921.89	865.535	1031.23	772.21	1079.45	172.021	37.0059	163.653	141.453	198.519
168	PC(33:2)	90.056	49.0567	80.7812	54.9262	110.305	12.9337	351.484	89.7016	48.557	85.4435	52.1956	110.933	14.3983	207.021	134.016	74.6945	120.147	72.9694	178.787	20.3488	313.013	320.051	19.8093	313.437	306.991	334.989	299.204	347.211	336.449	273.549	129.208	230.134	220.287	373.07	87.7437	511.308	215.493	91.1187	207.744	134.419	291.151	124.654	323.886	436.414	75.0164	445.757	392.475	485.091
169	PC(16:0_18:0)	5515.18	2510.28	5064.79	3749.41	6737.44	946.194	15728.4	3557.28	1462.46	3340.78	2522.68	4100.4	1329.99	8115.93	3636.65	1610.88	3462.62	2521.2	4927.66	990.724	6681.06	3156.74	36.708	3154.81	3137.15	3185.33	3104.01	3200.03	5549.07	1965.19	681.9	1999.35	1729.77	2236.86	782.311	3151.46	2482.22	318.497	2378.78	2251.63	2691.39	2170.37	2960.55	236.518	94.4414	223.284	157.418	313.382
170	PC(16:0_18:1)	12769.6	6468.96	11297.6	8295.65	15821.3	1794.15	50313	13391	8662.64	12160.6	7677.72	16153.5	2208.95	44303.4	20127.3	10211.6	19081.8	12120.9	26254.3	4534.06	39066.2	27726.8	733.238	27845	27291.8	28209.4	26640.8	28592	38114	21228.1	9075.87	19872.9	18544.6	25674.5	6622.46	39520.9	29553.6	4508.58	29120	25959.4	32331.2	24799.1	35975.1	17029.8	3578.91	16142.9	14112.6	20145.9
171	PC(16:0_18:2)	20217.1	9804.11	18734.9	13622.2	24551.5	3089.98	65258.8	25684	16161.1	22323.8	15515.7	28485	1983.55	80342.6	35548.6	17896.9	35620.5	23297.8	48426.3	7009.04	87871.5	13413.2	995.932	13238.3	12574.6	14075.5	12427.1	14867.2	20811.4	29939.4	25877.6	14213.4	12703.6	58677.4	8277.66	72180.4	35081.9	23897.8	33908.6	13370.3	56550.4	12733.5	59318.7	103205	8525.44	103769	95729.6	109736
172	PC(16:1_18:2)	126.209	103.372	101.576	63.4416	151.603	14.4388	975.723	136.259	124.25	112.752	56.7494	152.643	11.4537	699.161	182.815	128.275	137.399	77.7186	262.107	33.2772	462.772	143.021	20.6211	149.576	127.767	154.438	115	167.416	131.974	189.649	153.147	106.116	88.0995	354.19	55.3787	533.577	141.488	93.0668	140.247	59.4495	225.295	49.4457	232.829	594.389	155.662	577.082	496.36	719.386
173	PC(16:0_18:3) (a)	247.213	149.347	223.658	148.292	307.06	33.8085	1531.51	302.162	231.807	262.91	165.018	349.47	26.5539	1270.43	411.611	219.491	344.828	240.065	574.762	107.495	970.305	1072.28	136.456	1054.2	962.575	1153.23	931.814	1275.2	687.386	1641.79	1365.81	1019.24	574.36	2906.64	338.201	4573.35	1349.47	992.764	1324.22	455.102	2265.19	399.313	2304.83	6312.82	1275.56	6379.17	5281.64	7179.42
174	PC(16:0_18:3) (b)	112.477	65.3154	98.7076	68.9555	139.19	16.882	536.477	124.49	73.8408	110.721	78.9113	141.899	13.6591	356.617	153.434	102.311	134.238	79.8187	204.119	27.9036	550.42	453.591	112.975	471.649	386.836	506.22	291.033	610.91	326.71	598.816	480.992	480.636	251.931	938.821	88.1254	1568.18	538.305	385.004	386.672	225.243	864.242	216.646	1044.98	1485.72	439.939	1383.66	1268.51	1571.91
175	PC(14:0_20:4)	25.9974	21.1255	20.4332	12.8911	33.0542	2.18469	175.944	26.1898	22.4659	18.9267	12.3994	31.1103	2.67255	101.01	37.121	28.6994	27.4736	16.8829	47.5954	5.4715	116.727	59.9439	1.15012	59.4511	59.2132	60.2804	59.0384	62.0319	42.9261	38.4681	12.6943	42.5281	33.6715	45.2065	13.0813	57.0537	18.964	5.42489	16.6275	15.2311	22.7831	13.9607	26.9678	16.9106	3.37307	15.5374	14.2483	19.493
176	PC(34:5)	1.78805	1.71622	1.31446	0.795749	2.2241	0.0827038	12.1933	1.9866	1.93899	1.32031	0.867461	2.44217	0.440405	10.0976	3.05399	3.3972	1.78819	1.21483	3.65115	0.333095	15.5057	12.8892	1.05341	12.8925	12.1878	13.1394	11.6938	14.6816	4.40135	7.0415	4.21781	7.54241	3.65278	10.8952	0.899848	12.8807	2.29489	0.452704	2.46045	2.02232	2.55456	1.59971	2.78649	1.3578	0.208216	1.31442	1.2052	1.47928
177	PC(15-MHDA_18:1)	101.892	54.538	92.9207	64.0402	126.941	13.018	380.458	118.602	67.2055	110.865	61.6108	159.6	26.4945	288.839	193.383	101.799	200.989	111.515	260.899	30.142	415.621	561.966	35.446	559.672	533.505	591.884	522.095	602.952	1199.55	266.673	99.0678	282.516	226.295	323.391	85.7916	418.409	497.635	104.822	484.039	418.144	551.036	390.242	657.942	4.2258	0.713882	4.04874	3.71088	4.62981
178	PC(17:0_18:1)	186.462	91.456	168.957	121.669	234.768	35.0638	546.025	198.726	133.281	165.157	109.108	229.363	52.9668	594.657	316.711	155.143	333.444	183.598	406.831	56.1154	741.489	842.917	46.0355	829.605	817.232	857.381	794.565	923.982	1503.05	452.848	181.687	469.114	402.604	548.1	123.375	727.036	664.403	142.879	643.701	546.46	760.62	515.928	869.45	137.81	26.2909	133.254	116.62	156.899
179	PC(15-MHDA_18:2)	167.459	83.6411	156.546	106.829	207.858	22.8049	530.599	225.275	111.803	227.972	130.876	298.222	22.7825	408.822	304.788	152.002	297.412	192.833	384.91	47.2879	669.155	230.618	43.1674	233.655	191.175	266.869	182.769	278.673	456.593	134.982	50.2679	135.807	120.29	161.869	49.9762	270.258	183.993	35.3581	178.724	158.41	189.954	152.74	248.431	45.8555	12.9201	45.7373	36.442	57.3944
180	PC(17:0_18:2)	323.831	158.298	293.659	206.725	393.218	45.6307	1071.34	396.559	208.132	389.506	244.917	475.955	36.3187	981.117	550.164	261.972	522.583	378.094	732.14	94.9241	1090.74	423.839	37.7134	419.639	399.517	455.434	375.041	468.539	760.401	330.392	153.894	319.327	251.709	408.998	93.2701	598.093	419.347	153.689	382.782	285.99	535.508	283.11	627.267	585.101	30.2857	587.394	562.835	603.1
181	PC(17:1_18:2)	26.5563	16.7947	23.2259	14.919	33.6348	3.19024	128.862	33.6615	27.2599	30.4127	14.8453	39.5463	2.48537	144.104	43.9929	27.0282	34.8984	22.9274	75.2207	6.70559	106.187	76.2735	8.94053	77.1892	70.9827	81.4686	63.4065	88.047	94.7074	71.9984	48.1876	53.6288	38.9155	105.71	18.5539	184.507	72.7849	40.8096	68.6452	36.4958	108.006	33.9723	118.541	222.035	54.1357	217.513	176.871	266.306
182	PC(15:0_20:3)	29.9171	15.3434	27.5385	18.8829	37.1232	5.52748	115.021	37.498	25.5496	33.3301	22.1503	43.1478	3.93871	121.736	46.604	23.7347	43.9717	24.9815	66.0397	6.73119	93.2392	117	9.40974	114.934	109.712	122.501	107.601	131.536	102.412	119.383	70.6256	109.186	65.5237	173.567	24.7011	244.644	92.5951	48.4963	87.8774	49.8207	129.08	46.8662	153	291.572	49.4807	288.705	250.889	319.553
183	PC(15:0_20:4)	7.06161	4.49193	5.98948	4.01879	8.54552	1.01171	37.8093	6.47488	5.66796	5.45927	3.52789	7.03109	0.904716	31.6868	9.00985	5.35471	9.24488	4.95571	12.349	1.21225	21.8281	21.5321	2.13746	21.5231	20.4665	22.635	18.4386	24.5877	18.3743	13.6625	5.21604	13.9449	11.7578	16.9926	3.80241	21.4289	8.32209	2.33134	8.21696	6.40719	9.52373	5.83466	11.9007	10.5377	1.90323	10.6826	9.62439	11.5172
184	PC(35:5)	0.645183	0.547057	0.484783	0.281539	0.837003	0	3.63844	0.641874	0.640651	0.448097	0.20937	0.816224	0	3.04784	0.92659	0.830276	0.83569	0.48944	1.07848	0.00544604	4.31502	7.03638	0.602552	7.02782	6.5989	7.4229	6.28717	7.86498	2.12405	3.93401	2.42031	3.92554	2.284	6.17007	0.141133	7.22131	1.40855	0.578314	1.44907	1.01758	1.75882	0.636046	2.18132	2.01854	0.257241	1.89473	1.84901	2.21213
185	PC(18:0_18:1)	3205.64	1600.47	2852.56	2031.18	4027.2	457.768	9556.59	3059.79	1793.85	2618.14	1928.99	3629.57	796.542	7647.01	4967.21	2317.72	4787.19	3379.67	6059.29	1455.27	10567	5423.73	258.393	5448.39	5285.22	5552.37	5045.22	5782.49	6299.23	3379.29	1330.19	3519.99	2834.53	3858.98	1077.39	5622.47	4253.94	1082.4	4150.86	3327.15	5074.58	3160.18	5626.66	3093.62	999.282	3029.95	2209.53	3855.75
186	PC(18:1_18:1)	2285.67	1641.38	1889.27	1271.51	2936.61	275.844	12826.8	2578.42	1619.15	2381.25	1530.69	3355.79	265.744	7077.85	3629.42	2272.42	2452.39	1918.2	5504.15	820.569	9346.24	5316.77	517.878	5358.04	5036.45	5668.86	4536.03	5946.82	10683.4	4154.22	2349.96	3579.83	2751.13	5823.63	1067.59	9641.88	6777.32	1960.05	6464.03	5208.48	8309.32	4717.44	9304.03	5320.53	2019.27	5138.73	3691.77	7120.66
187	PC(18:0_18:2)	22409.7	10357.2	20939	15270.9	27666.6	3241.63	68414.5	21426.5	10075.7	20714.6	13966	24836.2	2112.36	55296	24783	10891.7	23580	17334.6	31787.2	6701.59	47065.8	5297.79	643.034	5350.33	5013.97	5718.93	4290.96	6051.49	10309.1	5952.84	3459.59	4677.14	4127.92	9644.12	1696.57	11541.4	8644.72	4001.87	8006.67	5250.03	12324.1	4667.25	13093.4	18039.1	3435.05	17993.8	15862.8	20483.4
188	PC(18:1_18:2)\PC(16:0_20:3)	6110.87	3311.55	5521.1	3769.61	7801.23	831.035	24731.7	7710.1	4904.86	7390.56	4432.22	9780.4	375.168	27556	10066.5	5493.5	8766.15	5084.16	14462.3	2285.88	20004.8	5160.28	205.764	5160.91	4978.93	5323.34	4938.55	5405.54	10800.9	13496.4	13027.3	5280.74	4816.78	29022.3	2947.62	34217	15089.3	11251.4	14163.5	4989.41	23962.5	4731.63	28316.9	44694.8	11532.1	44058.8	35729.4	52120.9
189	PC(18:2_18:2)	1151.94	711.093	1016.91	635.29	1452.98	142.689	5560.16	1381.91	1075.07	1039.34	772.97	1651.77	56.4861	5520.8	1748.27	1077.78	1380.69	817.496	2758.75	338.278	3954.03	1331.07	111.138	1370.81	1266.45	1402.22	1155.89	1444.54	1998.02	20233.2	22151.6	6368.69	4214.94	47600.8	3202.92	58481.2	24073.4	22666.4	22826.1	3501.67	43412	3203.09	48250.7	105132	7859.78	103588	99735.3	111347
190	PC(16:0_20:4)	2027.01	1181.56	1758.84	1332.85	2507.96	297.114	12436.7	2277.96	1914.07	1921.32	1432.35	2427.12	126.814	10678.7	2899.95	1670.04	2618.29	1821.05	3787.05	550.195	8444.6	1148.73	112.461	1163.66	1048.07	1224.75	1021.48	1288.96	1544.39	1007.5	446.276	878.007	711.484	1483.42	364.071	1604.16	1060.19	427.299	1012.31	679.391	1450.4	650.904	1520.79	1505.72	246.841	1468.93	1312.14	1579.19
191	PC(36:5)	138.265	96.9213	112.962	82.5414	164.684	12.6757	851.757	160.098	118.397	124.508	87.2061	186.783	25.4189	501.475	216.834	241.605	188.854	89.4273	241.451	23.6429	1376.61	432.777	44.1115	447.935	404.422	458.263	367.022	482.149	210	297.193	169.75	326.008	163.523	355.234	53.5497	585.288	195.052	71.0692	182.424	141.114	246.983	117.786	291.832	402.949	60.3373	407.918	350.855	451.261
192	PC(36:6)	4.09819	3.39716	3.09617	1.88963	5.15565	0.218159	26.9296	4.35196	5.02901	2.54203	1.70728	4.0567	0.901389	27.3095	5.79637	5.50936	4.37274	2.10828	8.15217	0.857397	29.9621	4.60691	0.753146	4.30292	4.09374	5.09528	3.89402	5.75817	6.24714	4.10042	2.34897	4.41562	2.1483	5.36794	0.865502	8.3923	4.12355	1.45609	3.71317	2.92785	5.43871	2.73202	5.903	17.2091	2.31478	16.6127	15.9262	16.9511
193	PC(15-MHDA_20:4)	13.9209	8.3693	12.183	8.41774	17.1481	2.12861	82.0806	16.7049	10.7299	15.6377	9.21566	22.3721	2.25514	53.3398	20.6665	10.3186	20.0984	12.3362	30.2177	3.02667	38.1906	18.0594	2.14481	17.3439	16.8804	19.3588	15.5941	21.3179	21.4638	12.9828	6.42761	11.6002	9.35996	16.5985	4.03229	26.1918	12.3163	4.62704	11.575	8.31616	16.519	7.60178	17.7493	22.204	8.11509	21.3779	15.8304	26.0671
194	PC(17:0_20:4)	22.3822	12.5822	19.8644	13.9066	27.2041	3.01588	117.148	24.3544	16.2175	22.1315	15.0605	27.6058	2.9865	82.1682	31.1831	15.974	28.8422	19.6406	43.2908	6.413	71.4867	13.1051	1.80259	13.3789	11.8656	14.3041	10.5793	15.32	20.1177	7.68361	2.66004	7.80995	6.47329	9.12992	3.10522	12.4011	8.58599	1.56069	8.74041	7.18704	9.58582	6.87457	10.6236	2.68504	0.865897	2.69703	2.09913	3.40621
195	PC(38:2)	213.991	100.796	193.192	145.912	256.454	46.247	764.677	198.785	107.63	167.787	129.011	245.004	69.5087	505.492	264.55	138.958	229.542	182.421	315.492	92.262	773.569	114.407	11.9801	112.977	105.805	118.548	102.136	134.534	226.617	150.704	97.7015	109.175	88.2235	242.891	43.0785	323.886	213.506	97.9463	211.932	130.918	293.627	111.308	321.092	475.924	72.8264	464.044	422.711	498.151
196	PC(18:0_20:3)	630.976	338.119	561.959	391.755	795.426	100.46	2375.03	481.747	267.117	414.874	308.337	608.059	58.9411	1461.92	545.158	323.871	471.189	322.078	668.943	167.07	1457.38	137.94	10.6047	136.275	133.181	145.583	122.727	151.527	115.7	102.807	36.2481	103.136	81.8041	125.745	43.5958	162.385	81.2342	32.2377	77.2345	52.6364	111.279	49.4006	116.471	97.3804	15.1305	98.0026	86.177	106.97
197	PC(18:1_20:3)	139.878	93.1551	122.151	72.4628	173.206	15.4886	748.13	136.672	96.2803	108.409	81.7832	165.536	8.64342	458.666	177.338	110.742	146.073	95.389	248.187	34.8129	408.208	166.788	16.7044	167.259	163.488	171.288	139.807	191.543	81.9764	105.379	34.9177	107.059	92.5617	125.951	42.4153	157.825	57.1509	21.8066	55.1482	40.4232	77.1132	31.8247	80.8344	89.1355	14.1432	90.3393	78.3112	95.4891
198	PC(38:4) (b)	74.0246	47.1289	63.5195	45.3162	95.8752	9.80066	444.065	64.9345	66.3667	49.3099	37.5114	63.8339	4.44571	383.375	81.9605	56.1977	71.0876	41.3087	99.2328	13.5799	287.084	114.282	6.60787	115.491	113.545	117.673	102.097	121.317	135.543	72.3936	22.1441	79.4721	67.0105	84.4663	25.6084	96.4051	55.1286	12.5945	53.2819	44.3095	65.9089	42.4388	70.3326	10.3034	1.81864	9.92163	9.34877	10.6445
199	PC(18:0_20:4)	1231.25	656.118	1056.6	794.741	1552.37	144.503	5758.35	1131.59	621.148	1087.92	745.858	1262.47	147.177	2944.64	1304.22	632.68	1264.74	863.476	1732.91	365.245	2723.74	145.664	15.0048	145.257	134.715	150.154	129.618	170.867	290.767	82.9688	25.3936	82.8106	70.5018	105.815	35.7193	122.33	147.742	11.9594	145.273	138.947	157.295	134.335	163.429	0.191706	0.469581	0	0	0
200	PC(38:5) (a)	388.107	267.167	328.762	214.806	492.941	43.9924	2081.64	452.568	425.966	358.931	213.602	453.048	24.7419	1927.45	613.394	361.219	590.631	316.92	933.064	81.1588	1305.5	622.152	52.4243	629.812	584.8	663.61	549.336	679.283	1062.8	309.023	118.074	328.189	257.145	386.443	97.5581	468.252	364.073	58.5836	362.919	321.293	381.313	301.049	462.689	4.8974	0.901158	4.77796	4.28516	5.43369
201	PC(38:5) (b)	179.014	101.577	152.662	112.494	216.893	27.3481	721.843	178.76	113.397	158.459	107.036	212.295	30.0426	522.777	217.868	169.889	193.957	101.914	254.266	29.5876	831.503	117.83	15.3873	118.417	112.353	124.976	93.5691	139.082	162.108	74.1777	32.628	81.5186	53.5577	98.7857	17.2511	112.326	88.3614	14.8689	83.2744	77.9859	94.5608	75.1582	113.915	1.72625	0.737982	1.61448	1.47472	2.01662
202	PC(38:6) (a)	121.324	86.3908	101.367	61.0053	159.889	12.7676	652.163	131.455	108.972	96.075	63.9695	157.4	6.93039	573.351	173.031	115.22	155.132	72.874	234.695	17.2563	448.789	142.906	11.2268	144.937	143.036	149.633	121.383	152.578	207.129	88.4428	37.5065	92.0012	68.469	117.234	24.9649	143.545	73.0686	15.3883	75.1151	61.1859	85.9841	53.253	88.7785	3.41565	0.738423	3.36872	2.85084	4.04692
203	PC(16:0_22:6)	168.267	103.653	145.667	100.391	197.055	17.4705	617.694	154.687	125.133	128.372	78.2098	184.238	30.1431	669.5	209.826	153.391	186.133	89.362	273.107	22.9297	714.671	52.1196	8.14837	52.3924	50.7243	54.9478	38.4662	63.4987	100.925	31.0636	19.6274	33.0455	17.4598	48.2738	0.0119948	56.3275	46.0077	11.2053	44.11	37.2259	54.1346	33.8172	61.6018	3.7793	1.45135	3.75627	2.79117	4.87236
204	PC(38:6) [+OH]	1.53182	1.9702	0.766688	0	2.64327	0	8.85892	1.63793	2.11073	0.710896	0	2.42496	0	8.48084	2.60871	3.03424	1.66643	0.190197	3.91301	0	9.82041	0.0108469	0.0265693	0	0	0	0	0.0650813	0.419737	0.0787302	0.286122	0	0	0	0	1.20814	0	0	0	0	0	0	0	1.95369	2.19207	1.43277	0.0381834	3.69711
205	PC(38:7)	15.1511	12.2746	11.6139	7.37295	18.8261	1.5787	97.7384	16.0971	14.2352	12.9316	7.09358	19.2942	2.57723	77.6872	20.675	16.4368	18.2982	7.00013	26.5414	1.83713	73.2449	35.8476	3.95589	36.3894	32.429	38.6245	31.1267	40.7014	30.115	22.3317	11.1946	21.4867	15.1856	30.7598	5.7349	41.4715	17.4832	3.54832	18.0875	15.4914	20.0536	11.9916	21.3974	76.8596	9.37277	75.5435	72.019	83.3565
206	PC(39:5)	2.997	1.91286	2.67382	1.71725	3.71775	0.457876	15.3454	3.08473	2.98368	2.35631	1.59361	3.3353	0.371544	16.145	4.30634	2.56885	4.1997	2.09837	6.35135	0.716985	11.5554	8.41869	0.715169	8.19111	8.01553	8.53594	7.77295	9.74911	16.096	4.08112	2.08224	4.05935	2.77313	5.68062	0.570614	7.67808	6.95745	1.46402	6.78967	6.35327	8.10108	4.75479	8.66454	0.801482	0.377093	0.882837	0.46029	1.11797
207	PC(39:6)	8.10913	4.8475	7.06138	4.67707	9.90459	0.673991	26.3095	7.90272	5.64771	7.01383	4.11505	9.08202	1.55152	25.7192	10.1676	6.86624	9.35834	4.81066	13.4666	0.908631	29.2066	7.58755	1.03176	7.47179	6.71436	8.37502	6.49746	8.94625	9.20255	5.31678	2.63126	5.59846	3.5173	6.06481	1.52116	11.113	5.00731	1.43886	4.66473	4.0292	6.03532	3.40437	7.00048	3.25279	0.403922	3.24261	3.16955	3.34029
208	PC(18:0_22:4)\PC(20:0_20:4)	51.4758	34.2403	44.0365	29.4904	64.5554	5.41406	310.028	41.7073	38.4368	29.0792	20.7319	39.6829	4.12383	197.546	57.5858	40.2123	54.639	27.3011	69.9315	12.3543	212.673	19.1724	2.85546	18.3883	17.1947	19.7846	16.8363	24.3747	53.9259	11.575	3.88137	10.1749	8.94452	13.6164	6.57607	19.7572	20.3626	3.95901	19.6159	17.3264	23.7758	15.9937	25.2245	0.649393	0.291129	0.613873	0.568939	0.773945
209	PC(18:0_22:5) (n3)/PC(20:1_20:4)	84.0352	46.7692	71.6662	52.0498	107.75	10.2979	351.206	74.3634	55.7995	62.7979	40.4251	92.3882	12.6181	297.249	100.605	56.1424	91.545	61.4805	137.166	23.9682	267.137	67.7384	4.77047	68.0146	64.1361	71.6085	61.6942	73.0574	137.606	34.5695	16.7442	33.5348	26.2507	43.4983	8.2878	64.8	75.4212	13.8322	71.7043	64.1989	87.9279	61.9328	92.1527	0.329714	0.24024	0.468735	0.149303	0.469338
210	PC(18:0_22:5) (n6)	23.5314	13.1205	20.4082	14.275	29.5945	3.1401	88.4931	17.7256	12.9153	14.3009	9.45235	19.573	1.84678	58.1847	22.5727	14.5669	24.3466	12.3172	27.2379	5.29392	78.4966	3.43231	0.342554	3.52139	3.18517	3.69922	2.94326	3.77623	13.3086	1.98405	0.844542	2.08359	1.72579	2.23047	0.592657	3.86583	4.88419	1.64818	4.39237	4.10413	4.76501	3.50407	8.11904	0.306376	0.119754	0.306662	0.25722	0.354375
211	PC(18:0_22:6)	192.254	120.344	164.038	110.448	231.26	22.6985	755.529	156.612	97.868	145.7	95.6638	205.815	26.1132	511.591	193.038	157.065	169.622	80.813	252.002	30.2539	898.805	8.24539	0.390024	8.22441	8.14662	8.36384	7.64713	8.84537	32.5696	5.45527	3.10645	5.73887	3.75516	6.87615	0.549791	10.9348	21.68	4.48748	21.9384	18.5506	24.2651	15.8119	27.9295	1.05195	0.482529	0.909151	0.763472	1.1326
212	PC(40:7)	140.625	103.425	115.167	67.9039	182.837	18.6008	677.057	148.93	152.536	117.972	66.9568	171.248	24.0574	850.702	194.627	137.693	189.271	78.715	270.752	16.2792	603.26	39.4717	3.43234	40.305	39.0152	41.0794	33.1537	43.1438	162.467	23.2766	12.0727	25.7689	14.6187	31.6312	3.7921	38.7864	64.2523	15.0696	63.1408	53.5332	74.7768	46.1461	84.1001	10.4938	1.3684	10.7174	10.0238	11.4227
213	PC(40:8)	36.4	26.6389	28.1546	18.257	48.5606	4.94375	187.526	35.6067	35.8733	25.6628	18.0506	41.4034	8.58007	199.937	44.542	32.77	39.45	19.6425	60.7189	5.39083	165.92	10.8179	0.472061	10.9692	10.6591	11.1052	9.98647	11.2762	32.5594	6.32941	2.95247	6.21685	5.24481	7.68376	1.14841	12.4202	11.6652	3.268	10.6258	8.96897	14.5401	8.69274	15.7854	16.2147	1.30603	16.0604	15.2355	17.2658
214	PC(44:12)	0.700708	0.665748	0.490427	0.287226	0.830414	0.0293102	4.30047	0.536047	0.567458	0.329718	0.187019	0.726427	0.00494838	2.78263	0.675442	0.712211	0.492551	0.307556	0.816769	0	4.14407	0.242699	0.10562	0.264117	0.236339	0.28111	0.04851	0.365597	0.335658	0.171813	0.124082	0.153115	0.0672088	0.246039	0	0.446146	0.14358	0.0639793	0.160524	0.0916019	0.191681	0.0592487	0.21049	0.451139	0.163727	0.440268	0.374869	0.533911
215	PC(O-16:0/16:0)	253.574	195.532	203.863	149.196	301.716	33.4753	1542.4	246.056	429.218	131.316	96.9011	181.11	63.1104	2356.77	231.84	266.713	153.106	116.67	232.838	46.6279	1499.43	48.7154	2.10236	48.0984	47.058	49.7708	46.8861	52.1697	328.304	29.2857	7.61877	30.7941	25.9099	33.6212	14.3875	39.5174	163.305	7.93897	162.589	161.306	169.162	150.277	172.143	0.756133	0.0864832	0.76408	0.724365	0.80616
216	PC(O-32:1)	39.8685	28.0295	31.9711	23.6263	47.5142	5.90172	205.803	39.8755	61.9489	25.0308	17.1629	33.7624	11.586	364.015	40.5836	36.2273	33.0807	21.6145	46.5985	10.4768	212.837	25.3313	1.63697	25.1865	24.3787	25.6854	23.4547	28.1988	96.5386	15.1114	5.73401	17.7536	12.3752	19.1869	4.38361	22.2768	42.8613	2.60846	43.0526	42.0174	44.3121	38.5272	46.1314	0.737796	0.315633	0.657158	0.484637	0.992208
217	PC(O-32:2)	12.674	4.39256	11.7084	9.63129	14.6016	5.69815	31.305	12.6294	7.55141	10.1115	8.92616	13.1358	7.56112	48.5224	14.6421	6.54076	14.2221	9.68661	17.0181	6.0394	39.6509	55.6563	9.73212	57.9291	47.3507	63.0977	43.5033	65.9311	51.5367	32.8723	11.9622	34.6033	26.094	39.7441	13.5614	61.9902	26.1781	2.87514	26.7626	24.194	27.6202	22.2593	30.0399	5.96617	0.512183	5.94985	5.52008	6.41352
218	PC(O-34:1)	239.727	101.25	229.534	169.914	289.776	35.95	845.901	304.603	135.308	291.385	209.202	342.194	110.973	603.605	396.209	189.593	375.769	245.251	526.034	97.9988	792.852	137.729	6.88441	135.588	134.914	142.553	128.638	146.995	209.411	82.4604	26.4255	87.3531	69.1587	100.349	33.0021	115.637	95.3049	16.3966	94.7379	81.4146	108.363	76.9081	115.568	1.09573	0.414614	1.10456	0.814653	1.44567
219	PC(O-34:2)	344.079	194.32	296.377	219.261	415.636	54.5321	1611.98	348.357	341.566	241.27	184.226	333.989	135.795	1792.49	367.466	165.999	346.821	241.007	466.518	91.1643	753.639	53.8938	4.52843	53.1588	51.0244	55.7795	48.7362	61.3432	443.102	39.9666	11.8067	36.1715	33.0037	46.5194	24.5029	64.049	247.645	17.1405	246.847	240.458	259.886	221.365	268.249	0.942668	0.410146	1.1011	0.628294	1.20971
220	PC(O-34:4)	19.1435	3.23567	18.6872	16.7621	20.9913	12.4796	35.2002	20.2794	3.53511	20.2866	17.846	21.6745	13.0092	29.0049	22.7934	4.74828	21.6348	19.0158	26.3593	16.3031	34.4517	37.9725	4.3805	38.163	34.7154	40.3391	32.5984	44.28	18.4747	28.7503	6.01285	28.5684	23.9331	31.1351	20.8536	44.0238	15.0812	1.59484	15.0378	14.0652	15.9895	12.9938	17.3703	15.7907	1.64248	16.3328	15.7505	16.5836
221	PC(O-35:4)	4464.65	365.638	4464.71	4215.08	4705.63	3569.43	5346.76	4400.28	388.835	4459.61	4166.16	4597.28	3603.27	5450.43	4539.12	410.39	4520.2	4197.29	4903.82	3939.6	5427.34	4097.06	165.894	4122.11	4013.77	4230.1	3832.65	4261.71	4002.21	4059.92	243.217	4018.61	3891.45	4193.55	3686.21	4573.82	3866.96	266.378	3931.36	3857.39	4012.36	3358.05	4108.91	4284.68	311.045	4231.87	4077.99	4353.07
222	PC(O-36:0)	10.6565	8.75819	8.72052	6.29584	12.1346	1.04812	70.5708	9.83765	19.8585	4.84445	3.51871	6.1619	2.25563	111.635	8.36315	12.2198	5.73589	3.67629	7.69486	1.53539	70.7038	4.4768	0.332142	4.47699	4.31469	4.70381	3.97881	4.88798	10.6544	3.48132	1.29268	3.48387	2.78866	4.03564	1.3311	5.98158	7.55551	1.52151	7.16981	6.76065	8.75603	5.57431	9.51008	1.3787	0.377749	1.23102	1.14996	1.50867
223	PC(O-18:0/18:1)	43.131	64.3956	28.3086	21.1151	43.2061	5.63956	667.771	62.1979	135.447	25.6099	19.8248	35.2184	11.0991	734.587	51.0377	64.4704	40.0943	27.5753	44.5847	10.2687	389.219	91.5786	11.7239	93.6375	85.9105	98.2241	72.9988	106.11	146.278	56.7594	21.3436	60.3884	46.6748	70.5845	18.3942	88.0113	76.2356	9.40766	72.535	70.7848	82.6094	66.1167	90.0583	1.80341	0.29659	1.86382	1.58681	1.98612
224	PC(O-18:1/18:1)	51.4444	56.031	38.1285	26.7318	56.775	5.53251	555.524	68.2651	108.241	33.2675	26.0094	49.923	17.9927	529.525	69.7855	69.7552	48.9131	37.3867	70.9859	15.1264	390.165	73.5152	12.8754	71.4641	64.0739	85.0543	58.4145	88.5536	164.142	27.1252	14.2154	27.3684	17.553	39.5284	5.91382	48.5073	72.0913	5.96737	74.1778	67.4025	76.7918	63.8721	77.5127	2.40672	0.268676	2.4752	2.18785	2.63656
225	PC(O-18:0/18:2)	100.741	72.2268	86.341	59.2699	119.974	12.354	660.567	115.261	149.092	72.8215	52.6012	96.2025	35.6017	777.417	107.473	53.3442	95.7973	76.0464	126.132	33.031	303.142	54.6522	4.52019	54.922	52.0935	57.4273	48.0839	60.5723	182.544	37.4638	8.69952	34.6169	30.6343	45.0726	27.0145	51.7476	97.1842	13.8913	92.2641	90.5207	105.109	80.7514	118.496	3.15046	0.684489	3.1145	2.67257	3.55716
226	PC(O-18:1/18:2)	317.312	177.68	274.583	193.557	389.573	51.1089	1270.56	316.248	271.571	229.176	183.937	311.327	116.7	1391.06	353.516	170.219	309.755	216.861	446.668	122.795	816.938	52.1494	4.58208	53.5954	49.7068	55.2051	44.759	56.7945	398.808	38.5874	10.0946	35.166	32.7417	43.7363	26.5894	57.656	239.941	34.724	244.649	222.586	268.902	186.514	271.617	6.9601	0.708645	6.92636	6.74153	7.2287
227	PC(O-16:0/20:3)	67.3611	42.8924	56.3653	43.4073	78.0266	12.5683	358.699	74.2322	119.033	41.968	36.0652	58.7545	18.1108	682.203	68.1993	43.1274	55.595	45.342	82.0259	13.8653	262.034	25.6274	3.8157	26.4066	22.8587	28.3183	20.3124	30.0074	115.445	17.6969	5.81648	18.4672	15.5523	22.2528	6.19602	25.7835	56.8011	11.2651	55.461	49.0687	61.4304	44.2983	75.2282	2.07344	0.925136	2.01992	1.96643	2.71168
228	PC(O-16:0/20:4)	269.524	210.082	222.094	173.623	299.605	53.5629	2297.98	348.868	482.717	228.05	182.062	333.245	123.797	2872.53	392.267	391.985	276.936	223.829	420.048	94.3861	2369.87	37.5962	5.1121	38.3737	32.9008	42.0259	31.8356	42.6748	86.4218	34.6856	11.8092	31.1908	24.8322	44.5851	21.9647	55.1837	34.7791	5.59501	33.0629	30.6914	39.82	28.9635	41.6119	7.51801	0.886469	7.8344	6.88624	7.89412
229	PC(O-36:5)	33.2414	18.9937	28.416	21.1782	39.2147	7.29027	133.299	43.5147	51.3352	30.4643	24.8744	41.6173	15.2996	305.816	47.9975	33.8719	40.6588	25.6452	64.0264	6.19575	166.363	17.112	0.558412	17.0211	16.9721	17.0613	16.449	18.1502	14.1456	10.7327	4.25363	11.5274	7.85465	12.351	3.50671	17.6251	7.06475	1.22787	7.22637	6.64253	7.85454	5.01081	8.41311	1.17705	0.338511	1.17253	0.924848	1.44707
230	PC(O-18:0/20:4)	43.2393	42.6136	34.6647	25.8643	45.9808	7.82776	451.982	52.8419	94.5636	30.8452	21.5864	43.3472	14.9674	555.734	54.8556	83.6309	35.2669	27.0857	43.6477	13.4441	498.459	3.68498	0.6309	3.63453	3.30117	3.92812	2.91448	4.71032	10.3346	3.46478	1.08604	2.94876	2.59734	4.11019	2.3763	5.62202	4.06896	1.21921	4.05905	3.08986	4.93663	2.62971	5.66999	1.77933	0.219276	1.75843	1.6269	1.86691
231	PC(O-38:5)	75.7029	74.1135	59.9946	44.0906	82.1292	10.3729	821.83	89.6929	166.397	49.6492	36.5991	72.4102	26.2327	974.474	105.353	166.524	62.8842	49.692	77.4009	23.6558	946.564	6.15178	0.860383	6.32286	5.63933	6.80753	4.84885	7.03552	25.0887	4.14018	1.30431	3.98245	3.5209	5.31606	1.64243	5.91452	10.7798	3.12019	9.79361	8.39201	12.7138	7.90698	15.5728	3.68024	0.624244	3.39652	3.3167	4.10591
232	PC(O-16:0/22:6)	30.9553	22.4702	25.5546	19.1628	36.3804	8.27465	223.514	27.4418	30.2276	21.3138	14.3799	27.3172	9.2914	181.682	37.3882	50.3881	26.3646	15.1891	32.9397	9.80174	294.502	6.60568	1.00979	6.84891	5.76548	7.40729	5.33977	7.59871	6.79584	5.00594	1.30545	4.95473	4.50988	5.18986	2.58805	7.75576	4.15016	0.493536	4.06058	3.81622	4.43274	3.58683	4.90141	4.18521	1.00188	4.1091	3.31623	5.02919
233	PC(O-40:5)	9.84432	9.00335	8.04412	5.92164	10.5498	1.78305	88.8124	12.1264	20.3181	7.01662	5.61242	9.16571	2.8959	116.717	12.2683	16.8024	8.31088	6.56589	10.2597	3.45517	98.6903	2.2701	0.310582	2.20962	2.06552	2.39711	1.9334	2.79084	4.29327	1.627	0.65638	1.60778	1.26321	1.87304	0.493856	3.00671	2.76298	0.30986	2.70831	2.57596	2.95776	2.37403	3.21448	0.939656	0.353953	0.99328	0.693027	1.12772
234	PC(O-18:0/22:6)	55.4299	28.8722	47.5603	36.2438	66.541	12.6493	197.993	44.0541	23.7255	37.8591	30.3687	51.2902	16.3395	146.327	52.5886	30.9217	46.8175	39.8987	63.4387	12.947	185.45	16.9669	0.945992	16.8293	16.4574	17.0145	16.0055	18.7278	28.3086	11.0337	2.83554	11.2541	9.70457	12.4863	5.82546	15.6528	12.9454	2.03555	12.4606	11.8036	14.5296	10.3412	15.6063	5.51736	0.356712	5.46946	5.24212	5.70976
235	PC(O-40:7) (a)	10.5209	7.2277	8.50796	6.0308	11.9241	1.33563	65.3568	8.59196	7.9171	6.27657	4.70002	9.07829	3.14374	45.3478	12.5078	17.3432	7.99769	4.7201	11.2933	2.19966	99.382	1.00446	0.324458	1.0073	0.907615	1.18981	0.470293	1.41682	3.20519	0.951259	0.481769	0.886157	0.744029	1.2462	0.063091	2.10048	1.63187	0.674295	1.7718	1.32983	2.04285	0.536528	2.3954	1.25065	0.449363	1.23006	0.926354	1.65696
236	PC(O-40:7) (b)	38.9295	27.1407	31.8892	21.9684	48.8932	4.19855	244.26	45.6135	46.083	33.1934	20.7068	48.8446	7.96174	228.585	78.2235	56.4243	65.808	40.1899	92.8216	7.88873	246.438	39.9038	1.89857	39.8165	38.3648	41.0057	37.8065	42.7002	35.4081	25.9485	13.166	22.8005	20.3291	32.0192	6.93655	53.4733	36.7494	6.26171	37.6098	31.8751	41.7453	28.6222	43.5671	21.3329	4.53858	21.4568	17.7053	24.6932
237	PC(P-16:0/14:0)	46.4348	28.2724	38.2086	26.2901	60.6492	3.38514	197.302	43.3548	41.8433	34.25	22.729	45.8354	10.4723	248.39	68.027	66.9795	50.4477	31.7658	73.4277	7.98787	382.9	164.036	15.8334	167.286	154.687	176.19	139.841	180.155	69.7648	90.2539	36.4015	97.7224	75.2951	113.694	25.5949	151.811	28.0395	1.46949	27.5466	27.2341	27.8333	27.1073	30.9776	1.06752	0.30816	1.04452	0.925173	1.22847
238	PC(P-16:0/16:0)	231.54	134.829	208.052	144.635	289.835	30.8183	1418.36	218.374	208.637	185.6	132.259	237.7	59.7339	1291.1	306.326	277.174	216.154	144.351	326.613	41.8673	1471.83	82.977	6.69414	84.7639	79.4656	87.5362	72.2214	89.953	127.292	46.7227	15.084	47.134	41.7036	53.9184	18.8352	71.4854	39.1014	7.3615	39.0219	32.333	45.253	31.8709	47.2604	2.82111	0.30957	2.69814	2.61507	2.90685
239	PC(P-16:0/16:1)	37.442	19.4558	32.0577	24.0997	46.5301	7.14709	130.754	37.0373	27.0111	33.3501	22.353	36.8816	9.81541	160.593	50.3575	37.4155	41.5268	28.974	60.2647	10.4151	217.661	269.663	20.9081	262.241	258.681	283.483	245.362	300.078	110.423	139.134	57.3791	143.53	116.068	170.048	39.6343	231.621	45.3085	7.19463	46.8189	39.866	51.2614	35.4828	52.4399	3.24322	0.261629	3.23664	3.16982	3.30318
240	PC(P-16:0/18:0)	14.1562	7.9507	12.6101	8.95713	16.5327	2.77977	83.8121	15.4524	14.0362	12.6499	8.99706	15.1493	6.02605	85.0597	22.204	15.7109	18.6388	10.1206	26.9185	3.82346	69.9295	6.63964	0.334712	6.58342	6.39408	6.84436	6.27328	7.13542	22.6253	4.62278	1.28101	4.81653	4.02433	5.40237	1.98107	6.5512	8.87441	1.87278	8.9839	7.1732	10.4999	6.92758	10.7762	1.38386	0.266915	1.3494	1.278	1.38912
241	PC(P-16:0/18:1)	105.02	54.8299	92.0248	68.3754	125.542	19.7981	392.046	142.578	142.263	109.122	80.4461	160.34	48.4628	867.575	229.762	142.651	195.958	143.247	268.46	40.6091	805.541	269.856	20.8751	272.01	264.158	281.712	234.083	294.546	499.29	128.151	46.7663	139.471	104.758	151.551	43.4453	201.44	158.147	35.8916	153.255	129.422	187.325	119.234	202.979	1.38865	0.401402	1.37583	1.18041	1.5854
242	PC(P-16:0/18:2)	332.325	157.697	302.034	211.859	417.032	58.5173	1053.88	384.014	192.225	341.221	249.113	448.362	139.618	996.593	535.886	237.232	511.476	391.331	714.116	104.837	971.766	164.842	8.81373	166.36	160.394	170.107	151.012	175.56	193.718	104.642	31.2463	99.1165	89.3677	133.437	54.6148	163.188	59.2354	14.5092	58.1243	47.8943	68.1957	43.6255	79.5009	1.6581	0.37059	1.59592	1.40454	1.79893
243	PC(P-16:0/18:3)	36.2999	17.6053	32.0049	23.3415	45.5416	6.84196	133.025	43.8894	23.5514	36.406	30.0743	48.8389	14.4668	110.214	61.1349	26.2257	64.2529	42.2982	82.9319	10.7189	116.681	128.271	16.4608	121.166	117.437	140.655	112.503	151.45	50.9392	71.3971	28.8804	80.6302	52.0229	95.7418	22.5665	107.186	19.0786	3.75004	19.0473	16.446	20.5587	14.6564	25.0794	2.80952	1.47216	2.35295	2.14577	2.66645
244	PC(P-35:2)(a)	27.1251	12.4446	24.2419	17.8834	33.5104	4.99123	94.065	29.8358	16.9508	25.0379	20.759	34.2129	7.62464	88.2845	38.7882	17.7385	35.7929	25.8047	50.3324	8.34911	73.1294	25.262	3.58673	25.0476	22.3578	27.8387	21.3401	29.9062	28.7696	17.6019	5.88334	16.8673	13.9589	22.8795	8.1896	26.4444	10.3822	3.46349	10.5302	7.51715	13.4433	6.56163	13.7438	8.50463	1.60445	8.66045	7.14727	9.89244
245	PC(P-35:2)(b)	12.7683	5.42892	11.5877	8.91281	15.8014	2.57592	36.7378	14.5369	7.33865	12.1325	10.2245	16.6144	6.39522	40.9695	19.5288	8.01933	20.3724	13.9217	24.5729	3.69764	32.2076	11.4731	1.55327	11.4601	10.3647	12.2948	9.56626	13.7797	15.5667	7.32101	2.39181	7.57087	6.0834	8.4557	2.79885	10.8586	5.47969	2.14245	5.41248	3.86722	6.88213	2.88693	8.4421	5.76213	0.991788	5.45386	5.05104	6.3192
246	PC(P-15:0/20:4)	497.386	40.1404	492.666	469.473	524.968	391.452	626.172	507.151	35.1939	505.063	481.443	536.884	439.635	606.384	509.713	35.8048	514.293	479.285	540.232	419.892	574.084	540.569	19.5376	539.555	529.444	540.882	520.353	576.552	612.353	551.176	33.9614	562.477	533.481	570.99	478.973	616.511	519.237	27.3333	518.32	498.577	533.227	487.659	560.93	549.194	29.8508	562.305	531.459	567.336
247	PC(P-36:2)	129.224	65.4313	112.877	82.899	157.557	23.5477	467.581	155.192	95.0594	134.415	102.221	169.752	56.9171	483.705	203.98	93.8251	195.327	146.685	271.716	36.2376	457.643	55.3926	1.1221	55.2627	54.7078	56.2686	53.9123	56.791	188.747	35.3529	11.3723	34.2492	32.182	41.6156	15.2169	54.291	57.0291	11.9863	56.2384	46.0598	67.8209	45.2341	70.1148	5.76159	0.511621	5.81084	5.36324	6.11216
248	PC(P-36:3)	77.9359	39.0576	68.5978	50.924	94.1617	18.8093	325.267	83.3493	73.2031	69.4935	48.3344	84.7115	34.9427	446.629	103.441	58.7825	99.0773	71.4867	127.474	16.6657	342.521	36.3477	2.62164	35.9936	35.096	38.2085	32.5892	39.7662	37.6247	27.6607	9.00057	24.3495	22.1259	34.141	14.7141	47.2553	16.4111	2.5363	16.3643	14.3646	18.3511	13.5422	19.4845	3.59901	0.385814	3.58319	3.31302	3.89505
249	PC(P-16:0/20:4)	84.3866	84.743	69.2315	47.6931	96.2594	14.7698	1172.71	92.7149	137.188	63.1576	44.8164	88.0607	30.0687	824.344	155.149	293.341	94.5154	64.3077	127.277	20.7287	1744.48	13.2427	1.70918	13.2355	12.3644	14.232	10.7583	15.5884	31.2089	8.76453	3.20132	7.62587	6.1103	11.3506	4.71798	14.5548	7.10877	1.72824	6.96168	5.79939	8.70425	5.07263	8.95958	1.70967	0.398996	1.64997	1.41617	1.91875
250	PC(P-16:0/20:5)	12.7755	8.39957	10.7544	7.70686	14.7454	2.21146	60.5077	13.9321	13.6302	11.5353	8.05684	15.6224	3.27857	83.4555	20.7044	22.994	15.0596	9.18712	21.1897	1.96044	109.924	20.8059	2.28615	21.7107	19.4696	22.2468	17.1962	23.0696	16.8805	12.232	4.62501	12.9765	10.0352	14.6274	3.24019	19.793	8.0254	1.62115	7.86283	6.72755	8.73711	6.38801	10.661	2.69214	0.243988	2.80312	2.65611	2.80588
251	PC(P-17:0/20:4)	128.504	91.0883	103.433	78.6799	152.935	18.0794	762.785	153.548	115.793	114.654	78.2757	183.94	28.9042	491.466	200.68	225.397	170.283	84.6633	220.769	22.8034	1307.39	408.732	47.5604	413.945	368.863	449.233	349.855	459.814	223.623	282.351	155.68	307.701	161.381	335.482	52.001	561.925	181.932	61.5147	173.103	129.599	232.9	120.153	257.305	376.302	52.0391	388.057	338.643	418.782
252	PC(P-18:0/20:4)	27.8793	20.562	23.2109	16.912	32.6447	5.51629	243.727	29.7537	31.9712	21.5507	15.1789	30.6416	6.98853	183.604	40.0965	49.8936	28.3272	21.032	42.5188	6.23981	299.044	2.2724	0.187531	2.25561	2.13783	2.41812	2.04074	2.51158	8.16593	1.72447	0.681955	1.65349	1.23739	2.12282	0.842767	3.27149	2.44709	1.03245	2.28969	1.65513	3.17039	1.29957	3.896	4.31643	0.840388	4.00018	3.71102	4.87844
253	PC(P-38:5)	177.663	143.281	139.307	98.1207	215.444	27.2664	1517.81	161.559	156.771	129.91	84.6047	166.512	50.4132	901.334	235.651	223.361	197.803	106.869	297.634	25.165	1264.07	74.4585	3.80592	73.9931	73.4206	74.3753	69.6729	81.3594	150.757	46.492	17.429	46.6227	41.7438	51.1704	15.118	79.8886	53.5195	5.68534	52.3305	49.0961	57.5225	47.6943	61.4903	11.5969	0.960439	11.4339	11.3263	11.9783
254	PC(P-16:0/22:6)	16.499	11.2458	13.1145	9.43304	19.7079	2.77222	65.4125	14.5541	10.8221	12.2304	7.92506	17.2694	4.15691	59.4257	25.0112	34.5394	16.9925	10.0197	28.7684	2.97309	203.764	3.21888	0.558878	3.15357	2.76978	3.54947	2.66192	4.02091	4.795	2.2686	1.21463	2.0033	1.76673	3.05634	0.341095	4.69208	1.81402	0.490036	1.9732	1.53854	2.09294	1.04414	2.36711	2.78699	0.425404	2.65828	2.5431	2.91332
255	PC(P-20:0/20:4)	1.60462	0.879582	1.46377	1.1177	1.84527	0.263546	10.4338	1.86931	1.80471	1.5728	1.18461	1.92381	0.635613	11.3442	2.64438	2.25057	2.11858	1.80184	2.72829	0.219179	13.295	0.556354	0.0872365	0.579135	0.516455	0.614144	0.411303	0.647178	0.765139	0.339697	0.193911	0.285276	0.183976	0.456352	0.0988387	0.714013	0.407747	0.0877902	0.392206	0.350072	0.432679	0.318038	0.561834	0.441237	0.194191	0.442586	0.381532	0.470452
256	PC(P-40:5)(a)	15.2664	8.79249	12.9679	10.6741	17.2898	4.74205	85.2495	14.3117	13.0711	12.1458	7.9762	14.6662	6.35279	81.1286	19.0972	23.2518	13.0761	10.8684	17.0277	5.36348	138.849	3.37563	0.216401	3.34391	3.207	3.56341	3.12977	3.63822	5.5824	3.29212	0.681988	3.08117	2.89738	3.88482	2.37365	4.54762	3.61903	0.857352	3.69757	2.90816	4.35676	2.56778	4.52977	5.49855	0.390199	5.48149	5.45681	5.74752
257	PC(P-40:5)(b)	49.855	26.7787	42.6156	32.6394	60.2686	14.3745	205.942	40.9154	23.6404	34.4695	27.2709	47.3443	17.2945	146.226	47.643	28.7415	45.7555	32.5861	57.1632	9.97672	172.916	17.2813	1.01063	17.5339	16.4001	18.0961	16.0276	18.2867	30.9903	11.5506	2.66173	11.6428	10.7926	13.1218	6.14089	15.9584	13.2635	1.74039	12.9527	11.762	14.6464	11.5386	15.5611	6.22887	0.349054	6.38195	6.1366	6.44852
258	PC(P-18:0/22:6)	6.47436	4.18402	5.15274	3.82657	7.76774	0.938943	28.1571	5.7306	3.37794	4.75119	2.96803	7.52912	1.32676	16.4743	8.10507	6.74836	6.23762	4.27415	10.901	0.945147	36.3849	2.06466	0.343648	2.1495	1.76678	2.35038	1.63312	2.39929	3.28616	1.23052	0.44207	1.20998	0.993414	1.49025	0.44281	2.2394	1.24216	0.0618444	1.25431	1.24032	1.27645	1.12472	1.30015	1.01248	0.283448	1.09027	0.847032	1.22186
259	PC(P-18:1/22:6)	5.33534	3.87035	4.25446	2.74298	6.29576	0.774956	24.0877	5.11587	3.11741	4.06288	3.2706	6.69269	1.36776	13.9564	7.31926	6.59796	5.5623	2.90114	8.6867	0.694134	29.3157	1.43567	0.425814	1.41718	1.14055	1.57859	0.954604	2.14432	9.43068	1.50995	0.941115	1.28959	0.797681	1.86676	0.481302	3.54582	3.3455	1.44141	2.95671	2.1387	4.62639	2.01266	5.09796	3.27442	0.538426	3.3267	2.96098	3.63441
260	LPC(14:0)	185.831	118.062	167.715	111.986	221.31	34.0014	954.252	145.453	124.519	101.717	82.4895	159.124	37.437	650.08	177.674	105.538	152.1	95.557	242.601	16.339	478.371	528.357	116.189	524.726	427.92	625.45	408.475	657.541	97.3411	358.132	83.8427	380.004	316.272	422.337	196.888	450.799	108.013	15.2331	105.729	94.6366	119.473	93.9829	127.644	40.1669	4.93136	41.3881	37.1984	42.412
261	LPC(15:0)	114.216	53.0224	119.878	70.4849	152.334	9.2974	294.638	95.5503	68.7483	89.9635	46.9944	130.65	4.84222	375.953	87.3773	48.1493	78.0533	53.4682	125.682	3.89126	178.893	158.261	26.433	151.391	141.202	176.374	127.837	196.439	23.839	92.8527	25.699	98.8214	83.8529	106.647	23.8819	132.633	34.6331	9.03858	34.3238	28.6883	40.3639	22.9304	47.0337	20.3275	6.53776	21.1363	19.5603	24.1325
262	LPC(16:0)	2929.19	1530.02	2596.96	1872.9	3683.1	472.659	9853.79	2554.27	2447.93	2195.75	1321.23	2997.32	543.387	14572.3	2598.64	1318.98	2276.43	1510.63	3728.96	649.4	5212.58	2068.1	172.563	2063.3	1946.5	2136.84	1867.47	2345.61	804.071	2066.48	949.762	1891.45	1226.45	3002.15	869.411	3573.33	2080.1	1407.5	2085.14	796.58	3354.56	770.668	3394.88	3369.95	198.523	3381.13	3220.82	3546.27
263	LPC(16:1)	125.368	81.3841	107.424	73.5747	164.089	11.6499	662.398	89.3529	54.5619	83.0387	47.0698	136.396	12.8778	221.949	79.1984	48.2004	78.5102	40.2901	93.4924	12.6162	201.397	110.071	35.5376	102.954	79.9273	132.314	77.8566	162.308	28.2335	52.292	20.1474	54.8497	31.4756	71.8318	21.7033	83.4533	44.9889	10.452	43.3059	35.7606	53.6413	35.1623	57.8273	50.1238	1.68674	50.1873	49.5326	50.6268
264	LPC(17:0)	53.8738	26.0095	49.1029	36.0116	67.2357	8.76919	162.152	58.2541	49.6067	54.3761	27.2112	65.2847	10.1602	295.863	81.5963	55.4416	57.0025	43.6366	105.177	14.8689	255.269	78.1193	7.37858	81.9465	72.4913	83.0873	67.9459	84.0699	35.734	43.2473	11.8477	43.079	39.8721	51.7548	18.8596	60.4854	35.9055	10.6805	35.5621	26.7155	45.1579	24.9259	47.2599	23.1248	3.33091	22.8646	21.8779	25.1905
265	LPC(17:1)	26.0608	17.3822	21.7345	13.8289	33.3286	2.32029	123.059	21.9436	14.7561	18.8122	9.21295	32.1594	1.55227	50.1587	19.8591	15.3439	15.3884	8.3223	28.6481	2.92151	74.6429	38.6181	4.15317	39.5768	36.0627	41.9448	32.3915	42.5383	12.8763	16.7254	7.59226	17.8661	8.52893	23.1438	5.00345	28.0587	14.0883	5.38703	13.658	9.47563	17.2924	8.88918	21.7394	18.5203	1.99655	18.4249	17.3032	18.6926
266	LPC(18:0)	1205.93	901.551	969.222	610.087	1466.18	63.9942	6545.95	1195.09	541.78	1190.28	844.466	1549.89	319.43	2746.28	2493.96	2572.13	1576.89	865.397	2744.73	212.461	10032.6	523.303	25.0332	516.84	506.047	542.427	495.243	557.487	231.924	448.69	167.034	399.146	350.344	633.325	197.549	689.189	473.793	335.684	456.848	173.032	761.752	157.696	829.552	783.722	39.1853	794.535	791.231	798.538
267	LPC(18:1)	746.525	443.696	676.789	451.17	957.134	114.602	3481.36	822.106	430.877	748.988	510.8	1121.57	138.513	1762.17	1027.83	471.527	957.492	735.928	1377.12	345.366	2306.05	1420.27	85.0926	1421.01	1355.79	1488.67	1312.2	1522.11	674.364	1268.95	958.21	830.49	437.589	2398.2	358.917	2708.32	1746.19	1263.65	1697.19	600.625	2856.11	575.807	3029.41	1546.23	154.539	1542.02	1466.28	1674.82
268	LPC(18:2)	3629.29	2342.03	3252.68	1951.83	4647.01	282.78	17218.7	3698.27	2338.08	3398.51	1616.8	5153.22	295.863	9395.81	3106.08	2471.02	2612.27	1177.07	4678.27	132.887	8576.63	310.371	71.3117	308.585	249.821	374.143	231.273	387.556	166.774	2603.8	2369.33	1473.49	741.021	5433.67	387.441	6332.42	4607.3	4409.53	4550.91	598.597	8566.36	549.302	8806.67	5719.24	260.65	5739.35	5529.18	5845.51
269	LPC(18:3)	66.6054	43.6262	58.3447	36.9119	84.6674	5.54554	306.931	69.5202	41.8492	63.4068	35.5768	93.6488	6.06123	175.641	60.2843	48.7383	49.0929	21.8607	89.1115	2.83258	193.195	45.732	21.4152	45.2951	26.6459	64.613	25.0688	67.2514	9.32681	207.405	168.917	143.525	59.3199	394.526	30.0056	492.826	314.525	299.047	306.576	41.6048	583.199	40.4595	604.851	531.332	45.7335	528.646	526.084	531.355
270	LPC(18:3)(104)	2.0642	1.44046	1.69085	1.03224	2.6315	0.0761491	7.46525	2.29685	1.42732	1.98889	1.61993	2.58085	0.418011	6.79515	2.13859	1.7476	1.66035	0.979835	2.72113	0.460932	8.35511	19.4459	8.90467	18.2389	12.794	24.1605	9.71607	33.368	3.42997	54.3616	46.3039	39.0332	12.268	86.3955	6.49189	132.42	80.0673	77.4396	54.4383	16.7138	142.757	11.2519	183.94	127.053	38.3754	110.109	106.016	128.034
271	LPC(19:0)	4.03549	2.6437	3.41955	2.3571	4.89579	0.571586	17.9766	4.03057	1.72311	3.97791	2.36471	5.38231	0.973761	8.44222	7.87338	7.285	4.7151	3.37932	9.12636	1.17939	29.3051	3.56194	0.256625	3.49715	3.47012	3.63608	3.23501	3.99883	2.91764	2.07767	0.672893	2.2754	1.7757	2.44865	0.687598	3.27668	2.03075	0.448254	2.06035	1.92891	2.27771	1.2593	2.56923	2.72387	0.69238	2.78604	2.11756	3.33772
272	LPC(19:1)	3.75481	5.75483	2.663	1.90039	3.69488	0.525253	66.386	5.23891	8.21456	2.68746	1.5436	3.92324	0.287111	33.2274	3.9307	2.29797	3.68043	2.13503	4.81832	0.833223	10.6731	10.877	0.879363	11.1788	10.2726	11.5912	9.56813	11.6369	4.75929	4.11531	1.81363	4.28971	2.34406	5.15128	1.42834	7.96436	5.43214	2.35289	5.29752	3.39571	7.36561	3.06241	8.11864	6.94699	1.30139	7.35715	6.15874	7.53137
273	LPC(20:0)	10.4777	5.25143	9.16162	6.99346	12.4876	1.60231	42.2039	10.7307	9.1621	8.47771	6.85066	13.1259	2.73558	56.3406	15.2093	12.2662	12.3836	6.72842	18.4708	3.48002	56.5115	6.6504	1.29185	6.69679	5.75113	7.04786	5.14616	8.76188	5.46915	8.73814	5.0519	6.31677	5.15576	14.0456	3.43753	18.6802	12.4456	8.20233	11.9406	5.08222	19.1405	4.8573	21.5988	29.5373	2.26549	29.8262	28.1287	31.3744
274	LPC(20:1)	23.965	16.5408	20.0733	13.186	29.4825	2.60493	146.729	18.1502	20.9024	12.7892	7.60824	22.7101	2.58407	121.405	18.6269	11.6503	18.7813	9.7344	22.0233	4.66701	59.2374	8.04835	0.727952	8.37194	7.78991	8.54301	6.75271	8.59757	3.95477	6.62987	4.26325	5.02478	3.10643	11.054	1.78776	13.2764	10.8218	7.84808	10.6329	3.64586	17.7367	3.14343	19.1003	14.238	0.974317	14.0914	13.6381	14.786
275	LPC(20:2)	15.8863	10.2255	13.2667	8.93491	20.1645	1.56701	76.9517	11.7286	8.12231	10.2665	5.87894	16.4358	1.46089	40.1018	11.1814	6.59503	9.50157	6.09121	12.26	2.55381	29.1391	2.83728	0.558396	3.07566	2.41955	3.20673	2.04886	3.37222	1.322	2.9677	1.74575	2.40574	1.59599	4.57256	1.02991	6.30648	3.59352	2.90426	3.4495	0.999207	6.11684	0.74535	6.7284	5.12591	0.669924	4.94148	4.60461	5.68803
276	LPC(20:3)	115.994	85.7801	94.1589	61.0824	149.628	10.5073	785.225	87.6692	47.7655	86.5641	48.9644	124.713	15.1662	177.562	72.1296	59.718	58.8421	24.1393	87.9514	4.00158	217.467	19.7428	2.17751	19.4738	18.3429	21.4822	16.9271	22.4645	2.4799	8.9338	2.42783	8.8336	6.82496	10.5784	5.21372	12.5438	3.10149	0.545213	2.94345	2.7982	3.17498	2.59678	4.12333	2.45017	0.394266	2.35565	2.14141	2.70863
277	LPC(20:3)(104)	5.25428	3.89655	4.18894	2.49658	6.6974	0.361009	26.9624	5.35588	3.28176	4.37141	3.28326	7.50129	0.936864	12.7854	4.37729	3.02164	3.5943	2.22266	5.60092	0.927449	12.9519	14.6302	2.36947	14.2466	13.3652	16.6605	11.3648	17.3866	1.72464	5.58843	1.16229	5.74382	4.52152	6.64043	3.67038	7.13092	1.24423	0.362521	1.31184	1.05294	1.52223	0.668636	1.61409	0.414662	0.35686	0.299468	0.225917	0.370933
278	LPC(20:4)	208.544	194.221	155.935	87.8189	264.842	14.2768	1915.91	181.823	128.346	141.936	67.0011	279.603	29.9693	463.127	156.36	133.118	114.455	47.4808	240.767	6.51043	490.907	22.3277	4.52887	21.4601	19.4026	25.6469	16.815	28.4717	8.32465	10.006	2.33348	9.81778	8.86015	10.9203	6.44724	14.574	6.09897	0.906994	6.00003	5.33692	6.8629	5.11498	7.21235	1.30191	0.318473	1.36583	1.0773	1.47457
279	LPC(20:5)	17.841	15.3082	12.9011	6.72551	23.93	0.651957	96.9167	20.6731	25.2485	14.7511	7.63811	23.8108	1.51238	141.93	14.9717	14.7836	8.39702	3.70848	22.5839	0.615671	60.067	5.44255	2.24385	5.43829	3.82438	7.17196	2.69746	8.04501	1.23361	3.06461	1.67325	3.31484	1.60618	4.6961	0.389739	5.0637	1.62157	0.349094	1.56917	1.42487	1.65315	1.26546	2.26769	0.92967	0.391883	0.950702	0.648268	1.17885
280	LPC(22:0)	1.19076	1.00021	0.992471	0.647368	1.44088	0.027001	9.96812	1.40298	1.46182	0.994517	0.615107	1.4533	0.235704	7.80145	2.44676	4.31809	1.34985	0.895745	1.84487	0.116828	24.0037	1.65046	0.467152	1.72429	1.33604	2.04888	0.975572	2.11493	0.934266	4.71526	3.93513	2.80847	1.57921	8.90608	0.926522	11.4459	8.72069	7.69811	8.45963	1.85923	15.4656	1.2757	16.6692	20.8181	3.45485	20.3264	18.1987	23.2417
281	LPC(22:1)	5.74732	3.90815	4.80116	3.47573	7.11209	0.470196	34.3774	4.89529	7.58494	2.93267	1.84424	5.4757	0.59111	44.1638	4.18242	3.29485	3.21379	2.2465	5.9401	0.377677	16.075	1.38717	0.325102	1.34782	1.28092	1.38347	0.991831	1.98157	1.065	0.554338	0.185278	0.49291	0.412657	0.662972	0.308081	0.924995	0.731185	0.0893799	0.737825	0.660819	0.800754	0.62011	0.834468	1.219	0.166075	1.25098	1.19912	1.32856
282	LPC(22:4)	8.60077	6.60074	7.0025	4.58003	10.6922	0.499315	65.6996	5.73261	3.56202	5.07208	2.77389	8.07561	0.420822	15.5144	5.9664	3.8134	5.84165	2.43678	9.018	0.769435	13.3346	1.78152	0.278562	1.73478	1.62844	2.01501	1.40341	2.11472	1.38531	0.770105	0.491328	0.729952	0.432313	1.12253	0	1.54596	1.1143	0.563706	0.866154	0.829803	1.449	0.511711	1.98083	1.59617	0.518361	1.52795	1.159	1.96426
283	LPC(22:5)(104)	0.941149	0.60423	0.834352	0.54144	1.22765	0.0474306	3.88622	0.785246	0.501499	0.682756	0.486551	0.92703	0.0928888	2.52741	0.683187	0.418875	0.655159	0.367513	0.827968	0.134885	2.05254	0.587911	0.220835	0.490829	0.436	0.767615	0.388467	0.879743	0.609314	0.247879	0.159041	0.196404	0.129951	0.377694	0.0451055	0.562103	0.395005	0.132481	0.360182	0.295187	0.506664	0.254952	0.565702	0.189526	0.0654407	0.171001	0.145666	0.2148
284	LPC(22:5) [sn2] (n3)	4.28673	3.28765	3.53353	2.03144	5.42245	0.296871	19.8869	3.04284	2.4349	2.25322	1.2586	4.05437	0.228	10.1498	2.34299	1.75882	2.03282	0.839397	3.72524	0.248149	6.88945	0.153235	0.0674134	0.132769	0.121213	0.140627	0.105144	0.288121	0.224238	0.177772	0.103167	0.165112	0.0954556	0.232381	0.0161788	0.395337	0.160041	0.0982028	0.148549	0.0771735	0.214868	0.0663714	0.306422	0.908586	0.219639	0.909247	0.787596	1.03381
285	LPC(22:5) [sn1] (n3)/LPC(22:5) [sn2] (n6)	24.3836	20.316	19.934	9.51694	33.7229	1.33166	157.49	19.6073	14.0954	16.9908	7.5297	28.9064	2.00978	48.6273	19.0367	15.174	16.3076	6.55957	27.5078	0.521554	50.2359	6.17099	1.16756	6.34626	5.51425	7.07853	4.41606	7.35785	4.05042	3.44142	1.44175	3.43857	2.38958	4.33698	0.940458	5.78514	3.36392	0.7885	3.36925	3.1632	3.89497	2.03614	4.24413	1.17193	0.380544	1.20374	0.918791	1.49428
286	LPC(22:5) [sn1] (n6)	11.9472	7.63048	10.2472	6.96036	14.7887	1.24476	64.805	6.90375	4.40011	6.29998	3.72431	9.44813	0.66711	17.1936	6.64122	5.13686	5.92494	2.67468	9.4107	0.206823	24.716	2.41179	0.522037	2.36461	1.99387	2.87198	1.80876	3.02134	1.51637	1.08427	0.413045	1.17427	0.68271	1.34175	0.307397	1.70889	1.3533	0.377399	1.42456	1.20871	1.50706	0.740955	1.8584	1.21702	0.384194	1.06957	1.05482	1.10419
287	LPC(22:6)	100.909	76.9601	81.5567	50.8378	131.432	7.02019	548.49	69.3601	47.3372	60.0792	30.3198	87.7787	10.3443	181.025	52.2252	40.3059	50.1139	15.1212	69.0974	0.744538	162.328	2.12511	0.250946	2.11212	1.9293	2.24959	1.85417	2.50845	1.6878	0.413111	0.288126	0.419535	0.237099	0.626196	0	1.08155	0.799896	0.372115	0.913731	0.589877	0.99322	0.225551	1.24472	1.68815	0.373911	1.79997	1.48527	1.95058
288	LPC(24:0)	0.8528	1.28141	0.662246	0.348085	1.07362	0	18.1645	0.921521	1.21977	0.748297	0.407759	0.933817	0	7.19295	2.80854	8.79623	0.76005	0.197795	1.49824	0	49.8485	1.70285	0.77649	1.57461	1.27227	2.29464	0.662734	2.69903	1.54309	2.37364	1.74182	2.06787	0.855056	3.54251	0.305147	5.71193	3.97075	3.46559	3.84282	0.842564	6.80166	0.594247	7.91416	10.1218	3.12702	9.64096	7.70197	12.805
289	LPC(26:0)	46.989	3.99539	46.6467	44.1415	50.0408	37.305	57.9981	47.1095	3.68655	46.3223	43.7571	49.7355	41.3208	53.7736	47.1103	3.8238	46.7205	44.6769	49.6714	40.086	59.6096	50.1238	3.98679	50.2671	46.7938	53.3236	45.3576	54.8725	50.6556	50.2602	3.2657	50.4761	47.8931	52.284	44.0894	56.8772	52.289	3.49134	51.9817	49.7432	53.525	48.5843	58.1496	51.587	4.71714	51.3594	49.5485	54.3985
290	LPC(O-16:0)	21.7983	21.9299	17.5713	12.6987	26.0212	1.77098	303.917	28.7702	52.9513	15.3044	10.7867	20.903	5.27881	306.023	39.8436	60.9029	19.2482	14.1988	35.1496	5.36507	323.01	6.84495	0.704701	6.99938	6.72238	7.0998	5.59435	7.7133	17.4226	5.48374	1.28372	5.41828	4.8655	6.47432	3.16188	7.52659	23.4257	3.65182	22.2101	20.9145	25.4146	19.8703	29.2982	0.725469	0.164398	0.755224	0.594875	0.845746
291	LPC(O-18:0)	8.2722	7.09758	6.49126	4.33972	10.0957	0.749621	86.1565	9.75848	13.084	5.41048	4.07178	9.26748	2.19388	72.7347	14.3028	20.2215	7.54416	5.9325	12.1902	1.74451	107.713	3.77486	0.994156	3.83387	2.95022	4.33399	2.63888	5.18617	4.05098	2.89182	0.973555	2.75939	2.19016	3.64531	0.999838	4.35076	4.7211	1.13519	4.65431	3.85636	5.56118	3.35021	6.21395	0.249997	0.117142	0.25075	0.217096	0.258504
292	LPC(O-18:1)	22.4398	19.989	18.016	11.5582	26.1781	0.796472	211.574	23.2434	29.3406	14.1701	8.4512	18.7238	3.32274	122.804	39.9823	62.9228	16.2319	11.1294	41.8456	5.75626	289.137	4.23011	0.541078	3.96757	3.86492	4.48175	3.81524	5.1464	13.5713	2.09187	0.693841	2.28786	1.62321	2.4458	0.796864	3.45788	10.3254	1.18157	10.334	9.43088	10.9779	8.93925	12.0226	0.206353	0.136472	0.186768	0.119888	0.290964
293	LPC(O-20:0)	0.831909	0.972583	0.642189	0.37155	0.958296	0	12.7625	0.970654	1.5126	0.601995	0.423016	0.856993	0.128126	8.77418	1.88886	4.29436	0.668283	0.458608	1.24097	0.145765	24.3919	0.28062	0.0828312	0.308158	0.26036	0.330626	0.129408	0.355452	0.32483	0.142468	0.100339	0.142048	0.0575045	0.217774	0	0.305719	0.206938	0.144408	0.19593	0.09645	0.334803	0.0327091	0.372675	0.0827225	0.0375427	0.0682571	0.061626	0.0965873
294	LPC(O-20:1)	0.862218	0.701379	0.674123	0.394182	1.04416	0.038995	4.75526	1.00475	1.59103	0.508368	0.326782	0.6937	0.146258	7.49497	1.49554	2.57465	0.600944	0.344725	1.56383	0.0344546	12.5364	0.179799	0.100608	0.160452	0.118602	0.22419	0.0635874	0.344213	0.293657	0.123744	0.0755486	0.117949	0.0740793	0.174234	0	0.29788	0.200996	0.0796061	0.216088	0.143758	0.268659	0.0891179	0.278854	0.134865	0.0806149	0.113139	0.075615	0.18923
295	LPC(O-22:0)	0.884244	1.31132	0.690875	0.415543	1.03853	0.0293873	19.3375	1.13004	2.13892	0.682932	0.353826	0.862473	0.0923738	12.174	2.26756	4.76481	0.750006	0.602488	2.15283	0.170854	26.1452	0.249223	0.161581	0.18046	0.166189	0.280512	0.109141	0.549986	0.259697	0.134533	0.106052	0.103511	0.051116	0.219618	0.00769033	0.344913	0.228367	0.130076	0.201597	0.150315	0.31954	0.0663714	0.408562	0.0974696	0.0345638	0.101703	0.0764654	0.114475
296	LPC(O-22:1)	0.951911	0.723773	0.801932	0.470889	1.17084	0.0412763	5.46736	1.04882	1.22093	0.683308	0.408438	0.972922	0.14521	5.9582	2.29935	4.59348	0.925007	0.570931	2.06238	0.125892	25.5409	0.095731	0.0410654	0.0819655	0.0796073	0.129034	0.0413263	0.145584	0.231092	0.0858778	0.065443	0.075431	0.0465746	0.0984439	0.0165071	0.250846	0.239144	0.108251	0.248103	0.200812	0.270543	0.0729146	0.402669	0.141176	0.118302	0.099378	0.0659502	0.216998
297	LPC(O-24:0)	1.95093	2.65028	1.47387	1.04868	2.06736	0.0749621	35.6763	2.30215	4.21803	1.46428	0.864132	1.88343	0.192445	24.4424	3.817	7.91928	1.72346	1.11163	2.99406	0.131043	45.4306	0.234105	0.0973241	0.253028	0.15506	0.316937	0.109141	0.328793	0.791605	0.0766633	0.0675503	0.0616973	0.0205424	0.117303	0	0.221674	0.289731	0.13246	0.273486	0.18138	0.384966	0.147191	0.471418	0.131704	0.111692	0.107139	0.0568539	0.217097
298	LPC(O-24:1)	1.93709	1.86133	1.55257	0.966975	2.2385	0.054593	19.021	2.17627	3.02858	1.39963	0.73824	2.15181	0.00854176	17.0418	4.97595	10.6399	1.98371	1.30066	3.39545	0.516465	60.2735	0.228269	0.126603	0.200246	0.176539	0.308898	0.0503726	0.404998	0.360382	0.0682078	0.066452	0.0456237	0.00809632	0.132884	0	0.192859	0.208299	0.137662	0.184624	0.154495	0.206819	0.0557708	0.466104	0.245259	0.0648731	0.248633	0.228188	0.258704
299	LPC(O-24:2)	0.448532	0.376815	0.347549	0.186909	0.622267	0.00872991	3.12841	0.568317	0.699894	0.365385	0.197002	0.559848	0	3.25092	1.16589	2.25569	0.420268	0.262484	1.38509	0.0607683	12.2811	0.127861	0.0546284	0.117751	0.0835312	0.169124	0.0710903	0.202201	0.102288	0.0609624	0.0585953	0.0552743	0.00202685	0.109025	0	0.174173	0.060149	0.0497586	0.0721359	0.0159345	0.0967389	0	0.114482	0.17066	0.043194	0.181073	0.151548	0.193633
300	LPC(P-16:0)	17.2712	12.4499	14.6828	10.1333	21.0888	0.178035	123.02	16.9212	11.7393	14.3242	9.9749	19.614	2.95545	56.6405	46.5822	56.4203	21.7634	15.3817	51.9924	4.23439	253.111	16.0784	1.53164	15.6566	15.2468	15.9848	14.8739	19.0789	7.48181	7.52609	2.11428	8.14333	7.1699	8.77422	3.22767	10.5612	5.22691	0.805251	5.39642	5.07372	5.71595	3.76154	6.01844	1.93286	0.635087	1.88463	1.39808	2.20655
301	LPC(P-17:0)(a)	1.38232	1.00934	1.12935	0.718787	1.73704	0.0585022	8.19709	1.33237	1.00439	1.02698	0.751937	1.45064	0.272997	4.87983	3.10154	3.47392	1.65851	0.941657	3.12016	0.330944	14.8684	2.26615	0.681483	1.9631	1.86332	2.45213	1.72106	3.50447	1.04914	0.636746	0.268855	0.629611	0.417608	0.788501	0.25586	1.16487	0.373238	0.179357	0.328862	0.285161	0.502757	0.136907	0.613479	0.16416	0.0802486	0.141543	0.125325	0.159786
302	LPC(P-17:0)(b)	0.428604	0.323844	0.366442	0.192955	0.588048	0.016805	2.42617	0.373263	0.324084	0.334625	0.192688	0.429918	0.0252515	1.66296	0.927642	1.13867	0.660322	0.327319	0.93542	0.067886	5.6751	0.422588	0.211789	0.527317	0.280205	0.543559	0.112047	0.62204	0.171502	0.244352	0.206431	0.188638	0.0767441	0.355736	0	0.725148	0.125515	0.0534752	0.127791	0.115325	0.158878	0.031869	0.185228	0.269991	0.158575	0.220888	0.214863	0.318687
303	LPC(P-18:0)	19.4927	5.42398	18.2697	16.0029	21.6472	10.9715	46.9988	18.5711	6.2481	16.8905	15.0492	20.0757	11.8682	42.8916	28.0881	17.0993	22.3756	17.291	29.356	11.1632	88.1012	14.4308	0.68742	14.3054	14.2094	14.4924	13.5754	15.6665	15.0878	11.7616	0.698545	11.7951	11.3668	12.1565	9.97436	12.963	12.7869	0.83445	12.8362	12.6296	13.3028	11.318	13.7117	10.1812	0.977636	9.90908	9.60925	10.4716
304	LPC(P-18:1)	5.66202	4.24288	4.68618	2.78519	7.06209	0.196776	35.9865	5.63949	3.8535	4.76047	3.43323	6.29502	0.636994	17.8233	14.2324	15.3508	8.54013	4.27134	16.8079	1.28983	58.9821	1.752	0.547	1.68142	1.40291	1.75355	1.27611	2.78539	0.977621	0.737313	0.383057	0.665735	0.419796	0.999556	0.268829	1.50656	0.488276	0.408938	0.336611	0.230085	0.57068	0.162033	1.25112	0.179459	0.108798	0.156994	0.110742	0.194374
305	LPC(P-20:0)	0.862218	0.701379	0.674123	0.394182	1.04416	0.038995	4.75526	1.00475	1.59103	0.508368	0.326782	0.6937	0.146258	7.49497	1.49554	2.57465	0.600944	0.344725	1.56383	0.0344546	12.5364	0.179799	0.100608	0.160452	0.118602	0.22419	0.0635874	0.344213	0.293657	0.123744	0.0755486	0.117949	0.0740793	0.174234	0	0.29788	0.200996	0.0796061	0.216088	0.143758	0.268659	0.0891179	0.278854	0.134865	0.0806149	0.113139	0.075615	0.18923
306	PE(16:0_16:0)	219.883	105.273	200.172	147.691	270.618	40.1207	870.966	154.058	75.9429	148.966	103.111	180.5	51.5758	380.28	174.15	88.8474	150.488	108.949	241.081	17.2709	351.59	717.357	70.0423	683.766	672.273	753.569	658.33	832.999	543.847	267.685	151.109	221.262	171.051	436.045	63.7117	500.129	261.384	85.9587	263.602	181.963	338.502	177.359	345.521	152.752	16.973	152.295	147.773	154.316
307	PE(16:0_16:1)	842.821	1247.97	572.629	410.406	863.146	87.473	12591.8	1011.64	1984.16	477.944	315.595	763.316	198.129	11019.7	692.145	389.176	664.593	390.37	869.36	68.922	1511.46	8285.4	2574.59	7637.26	6603.39	9494.54	5558.98	12506.5	3038	1386.67	571.849	1479	1135.87	1713.59	362.967	2223.54	812.897	77.5935	814.129	769.134	856.1	704.641	920.254	188.779	24.5578	191.164	172.982	204.995
308	PE(34:0)	555.635	240.569	512.082	386.135	687.397	77.8331	1536.96	360.848	144.918	340.32	255.217	401.981	152.381	739.974	330.004	158.082	324.668	217.874	434.691	50.5851	751.304	366.486	47.0479	352.633	333.758	383.799	323.377	448.621	315.898	120.119	46.5521	125.697	100.114	145.556	36.6705	201.181	122.465	22.0927	122.558	105.182	140.751	97.1147	146.353	13.5244	4.24904	12.3449	9.92688	17.3619
309	PE(16:0_18:1)	4383.34	2125.35	3939.24	2929.09	5345.23	694.97	14780.1	3706.76	1698.13	3781.88	2596.77	4314.15	1127.22	8999.73	4361.62	1901.42	4218.54	2998.19	5900.31	860.143	8435.89	14014.9	1074.89	13910	13202.9	14658.5	12788.8	15605.4	15488.6	5589.82	3861.09	3725.89	3193.21	10164	1250.81	11914.2	5210.58	2108.63	4942.69	3341.39	7106.08	3165.99	7577.25	5735.51	874.078	5721.9	5002.93	6357.76
310	PE(16:0_18:2)	2688.6	1458.23	2331.33	1753.53	3237.55	577.723	10739.5	3855.98	1618.42	3745.63	2645.26	4905.13	1276.99	7596.94	5369.95	2931.81	5252.68	3272.44	7092.61	961.116	13295.8	12989.4	1877.7	13017.1	11705.9	14229.9	10503.2	15495.7	15556	20646	21400.3	6660.16	5584.91	47433.8	4944.68	53998.5	14930	10865.5	14907.1	5243.05	24679.9	4546.42	25260.2	57645.3	5225.69	59739.4	56376	60665.3
311	PE(16:1_18:2)	70.9061	55.4194	59.0205	38.9662	83.542	8.20355	421.171	82.8818	46.5082	73.0209	50.5248	102.633	19.9997	234.438	103.074	77.0223	80.1003	50.3874	141.576	11.8649	355.712	258.982	32.0818	259.259	237.995	272.84	218.395	308.704	191.357	120.252	85.225	76.7653	60.5032	205.132	33.3436	266.684	66.7053	38.6126	64.0203	34.2709	90.2059	27.9421	120.96	186.391	17.8604	187.75	171.151	200.954
312	PE(16:0_18:3) (a)	50.0807	29.9972	43.5636	31.322	61.3709	8.93449	221.016	66.8738	33.0679	62.8329	43.8683	79.8566	16.6553	156.046	90.7232	54.7771	81.8069	48.0983	114.274	18.9822	273.895	819.452	95.7723	814.941	769.629	891.977	679.528	935.12	506.694	842.531	821.2	378.858	223.121	1720.1	157.255	2490.17	551.259	468.303	543.443	126.651	968.234	114.559	1008.56	2626.85	286.806	2699.38	2554.05	2804.29
313	PE(16:0_18:3) (b)	57.195	33.3456	49.485	36.4274	68.4867	9.29057	304.041	56.7046	26.2701	52.8761	40.1607	64.2971	21.0563	130.252	73.9392	70.3214	65.1651	40.5119	82.0455	8.35417	431.278	641.27	152.573	618.21	586.421	646.484	459.046	920.422	524.366	307.217	195.441	303.417	142.246	393.73	45.3817	636.894	214.608	114.701	167.797	131.625	311.166	108.626	364.907	391.292	207.417	308.741	301.844	336.775
314	PE(15-MHDA_18:1)	83.6085	38.048	79.3762	58.6214	102.092	17.2321	246.008	89.6128	44.5833	84.4198	56.9228	119.497	27.2936	180.169	111.464	55.1806	114.985	55.4138	153.543	18.3759	200.969	453.676	45.2245	453.637	423.182	491.76	394.115	503.17	758.845	113.505	43.9835	127.278	92.5262	144.983	29.4939	173.618	140.236	39.9838	138.471	106.068	173.086	98.781	185.798	0.775762	0.387813	0.698606	0.571127	0.784878
315	PE(17:0_18:1)	188.68	81.0728	172.801	133.904	233.494	44.9662	598.377	203.934	99.9137	179.361	145.276	243.479	72.2613	516.684	253.47	103.254	280.365	156.297	322.594	37.1082	457.703	776.018	33.3771	769.873	751.923	784.798	745.14	835.51	1079.87	206.9	83.2677	231.381	153.686	270.003	59.7057	335.619	235.113	77.9497	233.316	169.655	304.494	148.69	318.701	33.0109	2.24692	33.4063	31.7698	34.8277
316	PE(15-MHDA_18:2)	124.496	64.4978	113.318	79.0212	152.742	21.3093	486.748	189.932	91.897	163.163	116.422	260.823	67.8351	351.8	273.901	142.414	239.125	156.038	374.948	40.9391	538.34	611.468	96.9348	603.059	571.534	671.928	466.227	740.552	953.885	220.996	81.3501	223.403	169.64	259.946	95.0673	371.57	218.976	61.6051	203.86	172.124	241.821	165.642	324.471	23.9268	6.02265	24.5119	21.9887	28.0036
317	PE(17:0_18:2)	212.315	121.263	190.022	140.559	255.653	45.1912	1321.25	311.07	135.731	310.48	215.1	419.89	107.916	616.133	445.538	227.545	430.203	252.323	619.835	81.1545	932.38	761.347	89.7438	756.943	715.242	808.152	634.942	892.694	1072.47	370.964	154.032	393.127	280.884	475.586	107.107	581.338	354.008	86.6319	331.558	286.746	412.452	267.993	481.716	250.751	38.5694	249.968	224.656	278.584
318	PE(36:0)	68.7008	32.9409	60.7507	46.2855	83.7839	9.92838	214.717	52.7558	18.5767	48.8864	39.6349	62.003	23.6709	106.837	80.879	58.162	61.7418	38.3817	95.7398	21.1364	235.863	40.6301	4.67485	39.8816	38.6986	42.0639	34.4724	48.4492	95.1311	13.6567	5.27507	12.4463	11.4549	16.0474	6.01133	25.5633	38.8396	8.97234	38.8858	30.722	46.2781	29.7231	48.7996	1.33359	0.92409	1.04394	0.614259	1.87596
319	PE(18:0_18:1)	8600.27	3689.42	8118.15	6042.39	10574.4	1356.22	24799.9	8676.68	3440.43	8557.22	6481.89	11902.7	2285.23	14781.8	10243.5	3936.86	9498.28	6406.67	13896	3203.42	17315.5	12407.7	1101.14	12259.3	11602.6	13246.5	11100.2	13868.3	10196.4	3590.03	1326.64	3918.32	2819.17	4493.7	1083.71	5457.26	3168.2	906.416	3191.32	2397.9	3956.43	2168.21	4113.44	693.573	155.846	637.844	573.435	836.242
320	PE(18:1_18:1)	5955.04	3289.35	5367.77	3741.12	7320.34	710.035	23359.9	8225.96	4090.73	7554.35	5397.22	10938.6	2078.97	19673.2	10051.3	5439.43	7714.39	5999.89	15104.8	1896.24	22739.9	25493.8	3510.31	25941.9	24720.9	27079.8	19428.5	29877.7	33413.9	7253.27	2624	7843.64	5892.14	8691.42	2415.07	12011.4	6990.91	1973.2	6732.1	5424.07	8808.71	4803.92	9188.35	1290.7	375.066	1237.08	1018.04	1531.42
321	PE(18:0_18:2)	29603.2	14096.6	27053.7	21024.1	35957.7	5884.12	101732	41284.4	17567.5	38512.5	28657	53209.7	6693.3	74984.4	55942.4	28040.9	47891.4	34280	73269.5	14587.6	122269	25333.3	3665.49	25515.7	22793.4	27571.9	20483.5	30341.2	33353.3	8548.12	3267.8	8396.36	7006.32	11485.8	2776.87	12984.3	9414.62	2843.9	8601.09	6996.78	11962.6	6839.84	12900.6	5375.26	437.075	5279.88	5195.59	5456.49
322	PE(36:3)	10638.4	5889.21	9219.97	6399.74	13334.5	1624.16	39211.9	17539.7	9599.92	16293.6	10896.9	23815.8	1848.83	50907.3	23862	14127.4	21502.6	11641.7	33909.1	3794.26	59984.9	17107.6	1091.39	17174.7	16269	17974.2	15738.7	18349.6	30278.1	11024.3	7573.48	6854.26	6365.74	20061.2	3214.84	23528.5	9539.31	4375.34	9616.09	5809.99	13435.3	5029.54	13724.5	12628.3	1619.13	11979.5	11892.4	13086.7
323	PE(16:0_20:4)	443.215	235.413	383.876	280.43	564.522	70.049	1585.26	470.128	244.933	408.599	308.996	634.466	78.5492	1304.8	676.212	430.887	608.591	419.558	831.525	112.61	2160.01	982.467	87.7988	1021.94	928.77	1040.36	844.917	1061.8	1369.9	337.873	114.046	328.289	279.476	386.824	152.097	592.698	319.599	75.6144	285.738	268.8	377.134	249.087	426.279	102.142	34.9599	92.0602	86.6816	97.3602
324	PE(36:5)	33.6899	23.1171	28.5636	18.9395	41.3875	3.42138	214.35	38.2393	25.4907	31.7788	20.5729	48.3768	7.02192	130.296	55.7216	63.1181	36.6238	20.8955	64.973	6.44016	324.599	301.72	32.2597	295.064	282.179	329.659	260.646	340.469	156.519	90.1178	45.8897	98.2647	53.4145	128.166	14.8454	157.771	53.3646	6.7754	54.2005	49.7679	56.9819	43.1663	62.4207	21.5504	6.98265	19.5644	17.2905	23.9743
325	PE(15-MHDA_20:4)	21.2947	11.2528	19.6124	13.1387	26.9798	3.70177	61.4867	23.2167	13.2738	17.2605	13.2245	37.6657	3.78393	50.2594	33.8286	19.277	27.982	22.3319	45.4737	4.27211	79.0811	38.1647	5.60841	37.8921	37.7403	39.4085	29.0371	46.5633	62.8559	11.4144	4.596	12.1626	8.37608	14.7028	3.68129	19.8302	12.7578	4.21937	11.9625	10.17	14.9647	7.7183	19.3656	1.15676	0.504022	1.12809	0.73907	1.61535
326	PE(17:0_20:4)	53.2448	29.8819	45.3535	33.4942	65.9954	8.56736	217.803	57.2656	31.5624	51.2173	32.206	77.7194	11.5339	148.361	85.0024	46.0457	94.8641	51.2765	113.115	8.69844	190.422	49.0255	10.01	47.0454	40.7992	57.808	38.6387	61.3107	78.9963	26.5262	7.58336	26.9391	21.6975	30.084	14.1491	40.6787	24.2624	6.72834	24.8249	21.4231	25.8657	14.5681	34.8547	0.625155	0.448691	0.555405	0.283686	0.864334
327	PE(18:0_20:3)	1847.59	891.546	1670.17	1219.31	2250.54	316.296	5547.72	1533.74	687.641	1370.4	1032.93	2003.82	241.42	3102.03	1570.15	893.138	1285.76	961.559	1940.09	471.148	4159.94	635.978	48.1967	645.3	628.848	662.545	547.605	686.007	313.224	217.339	52.7439	226.233	195.673	251.684	114.457	290.75	81.9302	17.5891	81.2273	67.5525	94.7429	63.0751	103.809	29.4162	2.87218	30.114	29.6802	30.8133
328	PE(18:0_20:4)	4396.86	2381.42	3855.81	2800.56	5529.8	709.488	18087.6	4618.61	2197.47	3933.64	3075.97	6587.37	700.047	10046.7	6255.29	3161.22	5490.87	4481.18	8606.72	1422.8	15114	914.606	100.032	918.269	887.423	944.414	757.016	1063.81	1447.88	268.805	71.1862	250.994	221.065	328.754	163.257	379.093	307.394	71.7623	289.833	249.006	361.454	238.273	405.698	2.01554	0.703453	1.98202	1.65238	2.43547
329	PE(38:5) (a)	1055.16	637.677	903.942	613.885	1348.87	158.698	4125.08	1237.55	854.121	1095.32	622.197	1639.47	105.631	4771.55	1544.11	1031.22	1160.72	798.222	2223.46	194.29	4527.68	938.499	66.6269	946.709	940.763	962.475	815.053	1016.01	1580.24	325.237	89.1702	346.996	305.217	392.771	140.423	435.045	369.875	41.0331	380.96	335.915	389.868	319.553	424.04	1.9438	0.749301	1.82316	1.32051	2.55481
330	PE(38:5) (b)	314.016	181.442	276.889	187.982	389.522	55.8897	1396.38	329.208	213.794	246.517	182.368	412.921	77.8928	1080.64	465.424	385.212	407.909	206.209	596.376	63.4621	1904.47	362.698	64.2483	356.459	345.898	365.768	276.607	475.412	392.402	133.617	62.3687	150.553	84.9011	181.573	27.9172	224.086	98.2382	20.749	93.1136	85.2571	103.225	78.3549	135.613	0.417647	0.485513	0.28512	0.115368	0.482593
331	PE(16:0_22:6)	573.232	358.179	487.176	354.334	708.421	99.4759	3215.92	588.259	432.094	468.351	289.876	821.881	121.764	2234.96	836.71	699.275	709.228	301.418	1023.04	59.7671	3196.06	762.125	157.491	751.268	689.258	794.885	561.089	1031.11	794.569	298.657	178.306	293.643	156.689	441.053	46.2483	576.535	220.737	26.0502	216.311	201.954	242.031	190.222	253.807	3.35894	1.66033	3.32632	3.1267	3.47134
332	PE(39:6)	26.5765	17.3832	22.6643	15.1519	33.7101	3.74665	111.815	24.0493	17.8695	18.6891	11.5171	32.9847	4.08219	74.761	30.1635	23.511	29.7482	14.2659	38.799	3.91983	122.409	4.94729	2.07408	4.95773	3.48109	5.89142	2.43137	8.14536	18.4013	1.75641	0.783054	1.67536	1.09098	2.39626	0.612739	3.04052	2.73448	0.807607	2.87303	2.32644	3.26242	1.46631	3.65806	0.261115	0.175058	0.281959	0.168166	0.35656
333	PE(40:4)	407.1	215.047	354.701	258.588	507.363	59.2418	1365.77	330.424	197.452	287.991	216.393	390.179	37.1052	1027.15	440.753	214.235	398.436	323.014	524.271	104.297	949.06	120.65	18.2148	121.775	107.255	131.872	97.3128	145.385	280.218	36.9047	13.3176	31.9824	26.1761	49.4751	21.1437	59.3978	52.4371	23.8682	51.3189	30.876	70.8802	29.7146	80.8079	0.312657	0.3273	0.236937	0.0819357	0.367585
334	PE(18:0_22:5) (n3)	631.983	319.819	560.74	408.198	820.609	114.617	2440.36	582.65	299.769	449.63	383.672	775.889	117.568	1471.51	830.933	449.347	763.684	469.595	1198.62	181.519	1924.05	591.183	61.8991	573.203	544.962	631.16	530.712	683.952	938.408	162.154	66.8641	180.202	127.756	209.69	44.4336	250.522	189.637	54.6087	190.417	142.642	236.767	133.027	245.027	0.411348	0.452364	0.251213	0.10218	0.611784
335	PE(18:0_22:5) (n6)	257.266	132.574	230.052	156.851	329.626	39.7807	692.395	181.049	106.083	166.027	101.006	210.979	21.4323	570.754	231.192	150.947	212.62	138.327	266.192	55.0575	839.881	16.9012	2.49464	17.2336	15.3999	18.3246	13.2768	20.186	64.9309	6.79957	2.30014	7.21412	5.88043	8.55201	2.43291	9.83987	13.6463	6.30683	13.3218	8.79237	18.8641	6.34622	20.8936	0.0788715	0.0857666	0.0689751	0.0103397	0.105961
336	PE(18:0_22:6)	1692.01	1077.17	1406.99	984.427	2008.75	188.865	6510.32	1410.94	911.677	1195.18	764.704	1710.05	342.035	3981.17	1705.73	1328.27	1647.73	785.646	2024.11	341.543	7655.47	43.8199	5.62608	42.0228	40.3324	45.8203	38.3666	53.6522	186.096	11.8493	5.60584	14.2663	7.05943	16.1821	2.30253	18.3951	38.8913	11.5794	39.2109	30.6218	46.1807	23.9796	54.6834	0.245957	0.129601	0.255288	0.180177	0.272816
337	PE(40:7)	432.582	304.473	365.119	228.676	505.276	48.5923	2425.26	432.136	406.071	341.545	186.225	495.833	61.2181	2250.97	504.936	406.55	435.047	194.238	632.413	43.2894	2074.64	42.4812	7.19489	42.3299	37.3223	45.315	34.2163	54.0481	213.902	13.0352	6.33502	12.8375	10.5184	16.5268	0.490334	23.5249	47.5173	18.8148	49.6012	30.3474	64.2519	27.7016	65.1348	0.938001	0.825753	0.875259	0.236965	1.45306
338	PE(O-34:1)	132.985	59.9922	121.568	88.3736	165.45	20.5571	348.75	109.567	60.9169	98.1998	72.8348	135.664	43.0872	376.622	106.44	45.2706	105.709	65.6998	142.849	18.3554	202.823	69.4907	6.04118	68.8286	64.9779	71.1102	63.6722	80.0497	789.715	23.5781	8.77994	25.7835	19.637	28.5463	7.74077	37.7129	182.517	27.6824	175.327	168.795	205.055	145.901	216.968	0.290737	0.216165	0.226862	0.219362	0.308276
339	PE(O-16:0/18:2)	38.6668	19.3591	34.4977	26.1346	48.602	4.39254	133.59	45.442	25.5163	37.6823	29.7915	58.3995	17.4144	140.483	52.655	21.4395	49.5835	40.3635	64.5619	10.2074	100.867	23.1225	3.92674	23.4082	19.8251	25.7371	18.523	28.2513	284.777	6.96661	2.61489	7.34348	5.21786	8.84501	2.61863	12.2478	58.76	7.49298	59.2426	53.9111	63.7395	48.6019	68.1007	0.171294	0.255037	0.0877561	0.0181389	0.159917
340	PE(O-36:3)	51.3427	24.1755	47.0726	33.9874	64.3798	6.99221	171.34	51.9873	22.166	47.7076	36.1562	70.3354	23.5819	111.695	56.7151	21.3474	57.0863	42.506	74.5009	13.498	96.1587	27.6747	5.07116	27.1942	25.247	30.8465	20.4481	34.5501	324.271	8.39617	2.12683	8.74281	6.74132	10.1324	4.2064	11.5893	58.5726	12.6984	59.3808	47.731	68.2762	44.2627	73.3222	0.512096	0.383462	0.408096	0.250412	0.653322
341	PE(O-16:0/20:4)	511.989	234.156	483.608	348.544	631.848	64.5435	1800.36	554.776	214.263	504.867	402.037	701.633	209.694	1092.23	592.668	256.714	523.124	430.387	697.944	163.108	1273.01	65.4843	7.65901	67.3146	59.545	70.1295	55.4837	74.77	353.018	19.8353	5.57784	21.2758	15.2878	24.6424	10.0247	27.6001	59.8192	14.4799	57.1168	51.9253	63.5591	43.5902	85.1904	2.27591	0.789008	2.51193	1.91042	2.758
342	PE(O-36:5)	2.95262	1.67482	2.61762	1.69189	4.01261	0.0271239	8.87132	3.40551	1.98584	3.10774	2.3841	4.00184	0.667373	12.2381	4.75604	3.23099	4.1295	2.67198	6.59018	0.38054	14.8671	3.36154	1.52752	3.38625	2.69909	4.44508	0.960535	5.16812	24.8094	0.881751	0.670436	0.839501	0.349795	1.15513	0	2.5426	4.7846	1.34894	5.17909	3.99538	5.79961	2.66597	6.07621	0.256485	0.239063	0.179514	0.0949702	0.43883
343	PE(O-38:4)	77.15	35.332	71.5741	53.43	91.9797	17.3486	340.836	73.5715	42.4114	69.8235	51.3887	81.9212	35.3931	282.518	93.0346	42.4151	84.7368	68.149	113.892	31.8982	202.375	15.5277	1.66649	15.566	14.8413	16.4877	12.933	17.7066	66.6162	12.2645	2.30265	12.0399	10.9746	13.6803	8.07015	17.0472	17.937	4.0271	18.0033	15.2898	20.6754	12.4646	23.1993	11.8925	1.96553	12.2172	10.8554	12.5981
344	PE(O-38:5)	156.11	68.3783	144.718	105.31	190.219	24.5038	419.149	157.04	76.5171	145.62	109.904	193.148	57.6552	455.242	181.859	84.2287	179.887	118.74	229.123	49.7835	352.058	28.7292	6.33728	27.6574	23.7648	32.6866	22.0417	38.1881	208.599	7.74382	3.17952	8.35312	6.19735	9.45388	1.86252	14.2577	41.726	8.58521	41.1539	36.9253	44.0304	31.3141	56.2292	0.573585	0.476689	0.458887	0.234274	0.912456
345	PE(O-16:0/22:6)	102.785	49.9617	91.3235	68.2776	127.47	13.0895	310.55	96.9493	43.3772	86.4424	70.7758	111.999	32.5206	238.851	125.674	63.5474	118.457	73.4287	165.43	31.0923	265.307	11.065	2.08874	10.6141	9.97575	12.8478	8.28334	13.5233	55.3807	2.38805	1.4411	2.48073	1.64369	3.16811	0.02739	5.99841	9.15154	4.0461	9.04385	5.93465	12.6466	4.63521	13.4406	0.0477685	0.0422987	0.0497429	0.0120926	0.0759052
346	PE(O-18:0/22:5)	36.8736	17.7919	33.4938	23.9908	45.6518	4.9973	109.185	40.1324	22.611	37.3113	26.9745	46.6671	12.1055	133.715	46.4447	22.4735	41.1167	30.5844	63.5299	8.40745	83.3979	9.13051	2.24235	8.91886	7.44007	10.81	6.46651	12.0913	79.4555	3.66493	1.4895	3.86197	2.88262	5.07236	1.25931	5.74475	22.3854	5.53777	22.3339	17.5793	27.157	16.414	28.4715	0.701844	0.555157	0.719698	0.233534	1.20667
347	PE(O-18:0/22:6)	39.5784	18.5949	35.1916	26.7966	47.4623	3.60601	122.93	35.9313	14.0482	35.4488	24.8123	42.4461	17.0325	73.7065	41.113	18.7463	41.508	24.0378	48.5854	11.0548	81.0474	1.3047	0.752001	1.25336	0.781615	1.57753	0.465631	2.54587	22.3288	0.384265	0.373459	0.275213	0.00744138	0.682287	0	1.15632	3.29243	1.02105	3.25998	2.46734	3.78451	2.19862	4.87349	0.116623	0.0885235	0.137136	0.0493378	0.164589
348	PE(O-18:1/22:6)	37.021	18.1833	34.2846	24.3993	46.3535	6.53057	123.08	36.67	15.2204	37.0853	26.6582	42.9571	11.1665	81.8875	40.5649	17.2232	38.1101	30.6408	53.7803	8.90674	76.3125	3.34641	1.25182	3.51797	2.78184	3.76213	1.46608	5.19645	43.8716	0.82129	0.555189	0.795642	0.453797	1.05766	0	1.89343	6.57318	2.24621	6.38833	4.89309	7.88669	4.0833	9.79829	0.375899	0.289432	0.299251	0.156304	0.488963
349	PE(P-15:0/20:4)	23.565	12.6199	21.8377	14.5176	28.8772	1.64572	104.751	19.6026	11.1925	19.214	11.0591	23.9381	2.71485	46.513	24.7862	13.2657	24.4802	14.7844	30.9615	4.42764	52.8626	52.2411	12.4739	58.2434	42.3553	61.6851	34.9821	62.0863	23.2496	15.4904	8.29849	14.8043	8.94994	18.5683	3.76767	30.8733	4.61803	2.22223	4.2682	3.02242	6.36766	1.9964	7.50072	0.163244	0.343616	0.0134515	0	0.0754842
350	PE(P-15:0/22:6)(a)	5.55122	4.08806	4.63429	2.69185	7.36145	0	24.9948	4.37062	2.83878	4.03963	2.64616	5.59267	0.410327	10.988	6.36999	4.97264	5.33518	2.79925	7.72888	0.284557	21.0922	16.0177	2.91879	16.4332	15.6182	17.5857	10.7316	19.1919	14.9206	5.34495	3.74383	5.23019	2.29403	6.80786	0.764015	13.995	3.00025	1.30472	3.15286	1.92248	3.8621	1.41289	4.67202	0.103562	0.0781221	0.132092	0.0383766	0.162405
351	PE(P-15:0/22:6)(b)	9.22192	6.79084	7.67464	4.29276	11.5531	0.0999525	39.8772	6.86274	4.48575	6.44813	2.81588	10.9422	0.791832	15.8173	8.11674	6.79834	6.15574	3.78479	10.9196	0.0575833	27.7932	6.11185	3.80622	5.92287	2.90112	8.12513	2.24876	11.8235	5.17158	1.46092	1.23068	1.40678	0.646752	1.9616	0	4.17186	1.39699	0.91876	1.45085	0.998928	1.81073	0	2.70124	0.0671551	0.117062	0	0	0.0874592
352	PE(P-16:0/18:1)	1936.36	918.738	1774.8	1324.49	2365.55	291.304	6854.92	2087.59	1086.29	1872.19	1344.52	2342.92	829.703	6635.21	2767.48	1107.73	2637.64	2061.71	3782.03	659.522	4680.68	1922.02	110.75	1942.7	1849.97	2008.17	1759.66	2037.99	5647.1	426.201	155.529	478.489	345.121	537.054	129.348	592.108	1083.79	217.277	1052.27	904.352	1279.99	853.972	1333.29	0.13581	0.149676	0.123872	0	0.262818
353	PE(P-16:0/18:2)	4269.96	2121.22	3750.31	2916.51	5246.2	710.314	16751.4	4604.04	1902.57	4063.23	3317.19	5917.79	2154.24	9126.37	6213.03	2853.54	5658.84	4000.17	7751.48	1627.93	12024.4	1279.81	95.4104	1274.02	1220.61	1356.87	1151.48	1392.05	4557.4	313.09	95.3575	315.499	252.744	386.609	159.456	451.743	696.138	157.9	675.999	569.868	800.713	529.837	918.217	0.690406	0.514706	0.631085	0.369431	0.878443
354	PE(P-16:0/18:3)	221.556	129.127	189.672	136.169	275.187	48.2547	965.311	245.321	113.686	225.02	181.159	291.276	103.979	565.66	329.881	196.734	274.804	205.394	421.931	102.377	1125.71	396.676	50.8884	373.081	360.204	438.403	353.061	464.746	410.867	101.228	59.2228	105.388	58.6879	134.361	18.065	202.225	84.9926	13.6592	84.1948	77.6135	96.0611	65.2252	100.904	0.183471	0.3011	0	0	0.29498
355	PE(P-16:0/20:3)	900.87	493.524	810.4	546.029	1119.49	127.327	3195.16	678.012	327.103	586.485	453.221	813.565	275.934	1927.39	758.774	382.263	689.794	459.981	900.812	190.021	1699.51	172.347	24.708	171.153	157.6	187.155	139.073	207.132	144.117	42.5123	12.8778	41.9585	35.3895	50.396	20.7382	68.5224	25.7503	7.65741	23.9319	21.1948	32.0719	16.1695	35.4007	0.103275	0.144236	0.0230421	0	0.206765
356	PE(P-16:0/20:4)	3195.67	1876.06	2881.17	2000.17	3886.45	417.552	20596.8	2928.59	2109.37	2544.18	2022.85	3053.66	1210.19	13202.7	3830.95	2075.09	3653.43	2315.28	5287.58	821.84	8740.49	218.433	27.0513	214.575	212.225	217.695	183.938	267.334	771.848	78.9314	35.4937	67.9302	49.3768	108.6	42.3953	156.152	152.244	28.431	151.865	131.984	171.332	117.824	188.734	0	0	0	0	0
357	PE(P-16:0/20:5)	408.837	276.994	353.613	239.451	481.274	40.6537	2427.55	411.97	234.278	388.502	230.874	514.422	85.7546	1073.64	512.403	580.299	400.807	197.88	563.452	90.5674	3405.74	113.468	14.1711	111.292	103.305	121.472	97.7578	134.96	113.045	30.4179	15.6541	34.4941	18.2794	42.9379	4.60481	51.6057	32.3859	6.54129	35.716	31.4558	36.1811	19.9648	36.5467	0	0	0	0	0
358	PE(P-16:0/22:4)	599.289	368.282	530.548	369.361	725.086	81.2601	3519.85	631.987	567.704	521.462	395.944	682.265	197.914	3397.47	843.804	450.943	789.255	522.185	1080.66	188.037	2093.12	23.2185	6.44788	22.3031	19.4824	28.5506	14.6424	30.8873	237.534	5.60358	3.24273	4.75222	3.01776	7.94303	1.23945	12.3738	25.878	9.5836	25.5024	19.2816	31.6091	13.7939	39.6164	0.350358	0.631059	0.0278578	0.00195492	0.357987
359	PE(P-16:0/22:5)(a)	585.502	304.548	536.757	380.29	700.245	96.2969	2512.56	627.53	477.518	568.534	425.985	648.359	209.286	2958.98	891.547	514.675	754.983	503.267	1251.74	211.175	2212.65	170.015	20.6366	169.071	151.827	187.381	147.603	194.778	661.208	34.6355	16.9826	33.3621	25.7039	43.7186	7.43435	72.0369	120.573	31.8739	123.664	91.467	148.002	85.6402	153.623	0.321428	0.423135	0.124609	0	0.582223
360	PE(P-16:0/22:5)(b)	109.343	59.4363	100.05	66.6906	138.652	12.5851	397.529	90.755	54.7298	82.3383	54.8864	106.32	31.1704	283.486	113.625	67.7487	102.672	73.1887	154.144	18.7117	291.216	3.77552	2.43961	3.57095	2.47847	5.12696	0.432159	7.31912	53.4685	0.958138	0.772335	0.644537	0.361331	1.63629	0	2.40386	5.35274	2.15007	4.93523	4.24941	6.53013	2.55044	8.61298	0.107816	0.149364	0.0599433	0	0.138775
361	PE(P-16:0/22:6)	1110.33	697.317	921.255	668.151	1274.7	113.642	4550.22	830.837	443.105	767.025	508.963	1026.28	249.759	2301.95	1077.76	744.722	941.868	546.565	1400.19	197.84	2992.25	9.71249	2.9221	9.07515	8.60101	10.5045	5.98554	14.7151	111.038	1.64757	1.70982	1.1225	0.00618813	2.90499	0	5.68827	18.1239	8.1667	19.3089	11.167	23.8151	8.27542	28.0801	0	0	0	0	0
362	PE(P-17:0/20:4)(a)	423.484	256.517	386.812	257.992	511.591	44.1633	2900.17	375.42	244.706	317.061	246.834	423.469	144.956	1514.1	463.138	240.025	438.725	285.205	618.65	99.2378	947.866	57.4336	5.75391	54.792	53.3023	61.4393	52.5607	65.9962	164.351	13.2006	6.11069	12.4002	9.51095	14.4535	4.4987	29.6906	18.8474	8.97211	17.3334	11.1081	26.3827	9.78986	30.1953	0.00161908	0.00396591	0	0	0
363	PE(P-17:0/20:4)(b)	214.604	124.286	196.289	138.209	259.139	23.1401	1291.31	207.409	132.788	193.062	136.834	221.495	83.9073	832.953	261.577	126.498	228.63	159.797	359.88	41.6131	500.544	15.6583	3.81919	13.9528	12.9676	18.115	12.4542	21.4482	61.7944	3.04463	1.70008	2.77083	2.15282	3.86374	0.0138895	7.73209	10.9949	5.40737	10.9203	7.1015	14.438	4.18128	18.5082	0	0	0	0	0
364	PE(P-17:0/22:6)(a)	66.2426	42.6843	55.5389	40.2048	80.2909	7.59906	248.425	47.9727	25.759	42.38	28.5067	58.5607	13.2228	97.4289	57.7598	38.2393	50.7551	31.2859	80.6678	9.67584	181.07	2.02654	0.92312	1.80217	1.44783	2.40973	1.03198	3.58092	12.3428	0.590222	0.840621	0.128516	0	0.735402	0	3.04956	1.6988	1.06698	1.43163	0.899727	2.10842	0.739037	3.53405	0.0786268	0.0494249	0.0802133	0.0646166	0.0963165
365	PE(P-17:0/22:6)(b)	41.2139	25.7804	35.6894	24.3759	50.9592	1.19797	182.783	30.4474	15.4652	27.6877	18.2022	41.1985	7.71661	59.9675	37.5096	22.2903	35.5472	20.8311	45.6741	4.52066	86.8711	0.362758	0.244403	0.261141	0.219888	0.446412	0.143169	0.796789	6.61443	0.0550855	0.0795479	0.00851993	0	0.0953475	0	0.234877	1.64723	1.50883	1.61472	0.347963	2.80508	0	3.52637	0.197843	0.467642	0.00938456	0.00157476	0.0150915
366	PE(P-18:0/18:1)	1510.57	725.044	1378.41	1014.51	1859.96	208.343	5587.74	1600.19	724.105	1596.4	1021.75	1760.52	666.056	4025.36	1584.72	571.948	1674.64	1073.11	2088.49	350.839	2465.85	638.61	67.9745	638.688	590.578	694.997	549.897	716.079	4091.61	181.898	73.497	218.073	129.004	236.129	49.0503	254.694	896.233	197.633	890.321	731.754	1051.28	683.525	1129.4	0.439707	0.725745	0	0	0.692443
367	PE(P-18:0/18:2)	3719.3	1896.01	3362.79	2471.54	4477.29	446.506	14969.7	4231.76	1848.89	3594.22	2959.32	5622.89	1375.73	9177.99	4736.22	1974.2	4269.25	3344.92	6089.28	1430.19	9242.39	415.372	40.2919	405.724	390.271	415.482	383.862	493.064	3009.62	114.061	34.5234	115.708	100.947	137.933	46.8031	165.273	667.001	147.466	645.696	538.503	776.03	530.77	857.596	0.454193	0.619777	0.152993	0	0.786287
368	PE(P-18:0/18:3)	132.77	84.2729	113.467	82.138	161.63	13.1705	667.539	156.087	68.9458	138.825	106.386	192.488	56.2513	307.907	182.705	110.851	163.594	126.998	208.106	58.1764	690.155	79.3804	13.7187	78.4524	70.2754	84.7498	63.3804	101.599	188.054	19.5692	14.0807	18.8751	9.66026	27.439	0.49451	47.2634	46.0628	8.79951	44.1149	38.6641	52.6539	37.5634	58.2364	0.508738	0.61222	0.399416	0.045704	0.633711
369	PE(P-18:0/20:3)	614.225	325.333	562.138	392.813	782.117	67.3759	2685.35	491.555	278.503	443.537	313.312	563.572	186.407	1459.22	459.95	199.006	425.851	332.516	556.974	134.378	911.418	58.6198	4.62135	55.9331	55.5689	61.3798	55.3947	65.8152	91.4017	14.5466	4.53682	16.5703	11.3916	17.9294	5.44644	20.3538	21.0306	5.08535	19.8819	17.2657	24.758	15.4894	28.153	0.142831	0.200294	0.0411856	0.00902712	0.22792
370	PE(P-18:0/20:4)	2552.77	1516.38	2261.25	1672.26	3196.67	304.202	18154.9	2543.14	1600.87	2301.45	1626	2759.55	1322.64	9837.36	3066.35	1403.57	2903.78	2295.82	3680.73	761.81	6404.07	103.594	8.26285	104.578	98.5605	108.549	91.6215	114.362	815.357	29.7129	11.8589	27.2676	20.7803	36.6329	10.5408	55.3833	155.744	42.7924	152.978	118.327	189.599	114.382	205.54	0	0	0	0	0
371	PE(P-18:0/20:5)	305.998	213.962	251.189	180.72	355.898	32.1195	1525.27	346.633	197.777	315.185	203.175	397.567	88.5605	949.577	424.43	427.563	293.86	196.859	515.605	64.588	2502.49	46.3785	9.56461	45.8194	43.643	52.5464	30.8111	58.115	85.0955	10.4252	6.45935	10.1159	6.2302	15.0296	1.3477	25.1494	31.1154	9.78168	27.4398	25.9236	30.5431	24.3436	50.4736	0.0165085	0.0404375	0	0	0
372	PE(P-18:0/22:4)	464.488	264.617	416.454	295.584	561.881	50.3957	2736.45	484.25	312.665	454.165	300.401	529.419	185.562	1923.86	564.338	262.327	520.293	335.043	725.034	135.495	1143.64	9.1873	3.1188	9.25692	6.97696	11.0048	5.29919	13.5063	213.739	3.34706	1.56472	2.85928	2.03364	4.77553	1.19071	5.9305	31.7843	10.2733	32.7313	24.4096	40.4237	18.3809	42.2386	0.350276	0.519648	0.175755	0	0.395909
373	PE(P-18:0/22:5)(a)	356.764	174.013	323.942	242.206	441.987	54.4785	1277.07	391.875	242.446	354.587	246.066	435.724	151.431	1569.48	480.839	231.448	497.079	299.789	640.085	106.609	912.488	62.326	13.5022	59.6362	52.2122	74.4615	47.1119	78.4313	498.765	13.6057	6.83999	14.1569	9.92153	17.2267	1.44965	27.361	114.518	37.4266	115.305	83.5649	146.988	73.0558	152.908	0.439525	0.396325	0.472271	0.0727886	0.788691
374	PE(P-18:0/22:5)(b)	74.4567	37.4821	66.9128	46.2686	96.3027	11.2109	238.233	57.4684	30.4697	55.5321	37.1911	65.9185	18.451	155.48	68.047	33.6666	67.8064	42.2204	89.1146	18.9081	141.672	1.53561	0.670964	1.492	1.04434	1.72019	0.847542	2.69075	39.2016	0.516817	0.479229	0.412555	0.0984885	0.97731	0	1.52824	5.61893	2.79403	5.92415	3.83068	6.60222	1.97485	9.92933	0.23822	0.149644	0.235339	0.188934	0.317056
375	PE(P-18:0/22:6)	582.648	364.269	511.391	338.578	694.245	60.2011	2810.81	451.632	195.42	464.022	303.918	566.144	159.716	875.882	542.367	320.504	493.503	306.212	740.449	105.645	1264.13	4.28881	0.703134	4.38299	4.14851	4.64007	3.05216	5.11862	87.5892	1.20902	1.03842	1.03552	0.234956	1.82058	0	3.3247	16.8513	5.83818	16.3751	12.7788	21.9566	9.39283	23.5677	0.148785	0.165977	0.125594	0.0223345	0.188247
376	PE(P-18:1/18:1)(a)	892.268	414.615	825.37	593.164	1075.28	151.058	3087.26	1103.46	378.424	1140.07	797.587	1298.6	528.423	1935.67	1184.98	517.839	1116.69	815.938	1489.75	381.055	2600.07	386.029	30.2927	383.315	370.532	402.559	344.075	430.227	3205.32	121.42	40.4994	134.841	120.279	145.924	33.8143	164.065	580.035	110.107	581.495	515.298	662.329	424.49	710.227	0.477202	0.43844	0.549601	0.0650701	0.866621
377	PE(P-18:1/18:1)(b)	322.063	140.993	295.942	219.793	389.553	45.8329	919.912	345.624	122.562	351.717	239.448	410.52	100.335	669.547	360.936	155.558	385.275	221.507	454.84	59.0659	656.576	182.627	25.3004	185.208	171.089	193.257	144.259	218.762	1449.6	50.6127	22.5414	55.0303	35.7774	67.7708	13.2747	83.9548	285.627	88.1392	285.665	209.273	355.671	188.094	391.523	0.192457	0.202566	0.137388	0.0468798	0.286483
378	PE(P-18:1/18:2)(a)	1989.36	1071.41	1827.26	1258.3	2432.72	348.511	9144.71	2487.82	928.593	2286.76	1817.97	3376.33	887.32	4561.18	2632.79	1240.44	2527.45	1861.29	2837.44	532.459	5396.19	145.389	16.2345	144.088	131.93	157.51	127.552	166.746	1108.07	43.1086	14.8988	43.9524	30.1342	56.3144	20.4172	67.1568	160.348	41.1366	154.818	124.478	194.324	119.946	210.647	0.107852	0.17764	0	0	0.171133
379	PE(P-18:1/18:2)(b)	653.36	336.826	588.922	411.215	818.559	84.2885	2803.1	742.59	285.205	686.263	570.923	900.14	293.294	1360.66	821.506	431.435	773.943	484.587	1045.93	192.999	2185.46	82.7016	9.30428	80.4924	75.3987	88.954	73.5864	96.1628	957.08	25.9192	8.14958	26.8836	23.0546	31.3828	9.49342	39.4872	128.771	52.3788	124.766	82.2312	170.553	77.3672	191.859	0.107601	0.158058	0.0220875	0	0.179537
380	PE(P-18:1/18:3)	88.26	52.7215	78.333	54.1835	107.922	12.7402	410.325	105.436	44.8866	107.607	66.4926	137.731	35.5216	200.001	120.358	70.2586	105.817	73.8255	147.288	31.6061	394.778	47.1622	12.8381	43.7408	40.5132	53.282	31.7776	67.8145	137.333	15.4146	9.43326	14.2113	7.55916	24.1841	2.58543	31.268	28.8636	6.93159	26.558	25.2198	33.418	20.7016	38.8858	0.235986	0.37311	0	0	0.442569
381	PE(P-18:1/20:3)	320.241	159.214	290.188	205.709	411.362	58.8757	1097.22	274.218	111.409	243.978	187.888	356.14	133.644	589.792	258.43	128.379	226.526	162.407	322.993	65.8047	513.269	23.7019	2.28384	24.3887	22.5451	24.9847	20.0238	26.2961	50.5977	6.85222	2.59776	6.64183	6.06144	7.92023	1.53653	13.2041	10.7221	3.06282	10.4838	8.98702	12.205	6.70284	15.3956	0.175921	0.370628	0	0	0.0979652
382	PE(P-18:1/20:4)(a)	1385.83	686.934	1215.22	925.072	1739.51	204.79	4344.82	1418.9	520.419	1231.15	1005.07	1679.04	793.659	2686.85	1540.28	693.546	1396.39	1058.12	2075.01	319.351	2968.85	35.5755	6.6182	35.2468	30.0051	39.2407	28.5973	45.5321	375.503	9.77633	4.56484	11.1663	7.17297	11.6372	1.70729	16.9818	52.6483	19.4361	49.2921	35.4637	70.0151	33.6745	75.8544	0	0	0	0	0
383	PE(P-18:1/20:4)(b)	299.968	144.512	267.068	201.686	378.573	31.8755	896.937	293.096	141.825	295.106	201.38	335.189	60.3799	910.741	340.13	183.967	342.933	190.402	438.823	43.2362	890.248	13.0667	2.05929	12.4604	11.9131	14.3989	10.6369	16.0666	129.866	4.05041	1.95974	4.32635	2.98245	5.27891	0.571976	7.58346	23.1085	9.47691	22.5973	15.308	31.8568	12.7484	32.8865	0.0527752	0.129272	0	0	0
384	PE(P-18:1/20:5)(a)	137.492	82.9964	116.654	89.8159	156.334	18.8196	626.431	162.042	82.3185	150.36	99.958	214.234	41.832	435.131	172.772	131.613	151.816	98.138	210.91	29.2632	722.416	15.8043	3.97214	14.9896	12.487	18.2044	12.1437	21.7739	45.5488	5.12607	3.06665	4.80787	2.91934	7.72884	0	9.74796	13.4707	3.05074	14.5108	12.4404	15.5022	8.06071	16.159	0.0810181	0.156715	0	0	0.0710094
385	PE(P-18:1/20:5)(b)	32.7448	20.6766	28.3032	19.057	40.9605	2.4226	132.315	35.095	19.5687	32.8896	20.4905	43.4772	7.18747	101.084	45.9137	56.6831	34.9282	18.7753	51.2183	2.37503	330.128	6.97526	3.30719	6.9569	6.51087	9.07814	1.17161	10.6188	16.9285	2.02344	1.66318	2.07179	0.423909	2.54791	0	5.81952	4.4537	2.20973	5.11685	3.15888	6.13198	0.990951	6.521	0.397896	0.892359	0	0	0.130107
386	PE(P-18:1/22:4)(a)	107.113	56.4455	95.5897	67.8861	129.204	12.537	373.91	103.617	48.1756	92.5386	72.7482	120.622	41.818	258.995	115.833	60.5143	108.004	68.8439	164.289	29.7785	303.798	2.08041	1.24957	1.70599	1.31829	2.85809	0.683544	3.95574	70.8157	0.403518	0.493797	0.16291	0	0.599312	0	1.5451	5.95555	1.98879	6.38146	4.30178	7.24075	3.44758	8.38703	0.205177	0.37259	0	0	0.231125
387	PE(P-18:1/22:4)(b)	34.9089	17.8923	32.1669	22.0164	42.6434	4.94677	128.024	36.301	21.3612	32.371	24.2357	45.6894	10.5391	133.569	41.9808	20.0979	39.0613	23.7934	55.0115	7.24863	82.2019	1.14888	0.730579	1.25187	0.49287	1.70175	0.295745	2.0022	38.0127	0.278225	0.512252	0	0	0.384466	0	2.01383	3.59614	2.34704	3.28301	1.64394	5.60025	1.0878	6.45276	0.0855492	0.209552	0	0	0
388	PE(P-18:1/22:5)(a)	273.65	138.899	243.031	177.417	330.757	29.1996	1050.45	283.272	118.787	262.504	205.513	336.578	82.3367	596.969	325.96	149.767	315.802	232.646	427.091	77.4701	625.682	34.3733	6.27734	34.3627	30.0284	38.2926	26.2772	43.0508	430.357	7.76173	3.41726	7.46114	5.03441	10.8282	1.86283	12.6807	57.6523	17.1506	59.7413	42.7902	69.4115	37.747	78.9097	0.668718	0.756725	0.472141	0.0199854	1.21071
389	PE(P-18:1/22:5)(b)	53.1093	27.8101	48.1518	35.7892	64.7875	6.84093	163.675	39.655	21.7372	34.0512	25.5067	46.452	16.1643	116.963	47.6321	23.9945	43.3499	28.9049	65.3404	7.53243	96.6027	1.25689	0.968703	1.33671	0.510972	2.00557	0.00328807	2.40039	38.4923	0.326218	0.449564	0.038997	0	0.567072	0	1.25806	4.86598	1.90181	5.42627	3.18853	6.14748	2.53101	6.98184	0.0137097	0.0335817	0	0	0
390	PE(P-18:1/22:6)(a)	420.049	268.199	353.864	239.146	504.006	50.2898	1758.57	357.69	185.696	339.632	233.82	447.157	112.939	1011.08	397.168	266.71	334.249	164.013	509.958	73.1413	1046.51	1.5601	0.671919	1.62931	1.3797	1.83619	0.438933	2.46137	58.4804	0.773723	0.81508	0.538507	0.0589081	1.2652	0	2.26499	16.7984	7.09763	15.3116	11.2862	20.7616	9.77489	27.8695	0.0261185	0.0639771	0	0	0
391	PE(P-18:1/22:6)(b)	132.348	76.4462	115.175	81.3055	163.636	11.4622	551.001	110.512	50.8821	110.92	67.4476	138.137	28.7348	244.132	118.96	66.7656	125.881	52.3443	164.045	15.3625	247.426	0.796886	0.430771	0.764023	0.611673	1.13175	0.139333	1.29873	35.8383	0.312331	0.378431	0.145471	0	0.630301	0	1.03791	8.16087	4.42779	6.79178	4.69055	11.5021	4.03745	14.2818	0.0800435	0.196066	0	0	0
392	PE(P-19:0/20:4)	16.2427	12.1075	13.7745	9.98094	19.023	0.444269	145.864	15.5131	18.4971	11.8136	8.06158	17.124	3.82497	111.635	21.0909	14.0299	16.809	12.7244	29.2196	2.69939	68.2906	0.86377	0.589652	0.89264	0.585604	1.10928	0	1.73259	4.65672	0.0438431	0.116541	0	0	0	0	0.391609	0.56806	0.99896	0.208393	0.0374803	0.374311	0	2.58145	0	0	0	0	0
393	PE(P-20:0/18:1)	23.6298	41.1558	14.6056	7.06067	25.6777	0	455.578	43.9557	92.4229	17.1229	12.5341	35.3143	0	499.667	34.5917	28.8279	28.5774	14.9592	40.7119	0	153.682	0	0	0	0	0	0	0	0	0	0	0	0	0	0	0	0	0	0	0	0	0	0	0	0	0	0	0
394	PE(P-20:0/18:2)	70.0907	42.6758	60.3104	46.0289	83.1899	7.40434	445.391	82.8023	57.2762	64.2147	51.4448	95.1647	29.9524	297.807	108.115	53.1242	98.7681	75.6968	113.949	27.5264	258.365	6.13954	1.61119	6.24038	5.07574	7.06072	3.95707	8.37772	13.5107	1.31875	0.818291	1.31231	0.739473	1.77128	0	3.08388	3.62005	0.878338	3.69444	3.12897	3.97587	2.39176	4.92952	0.422372	0.413516	0.356402	0.0815026	0.724941
395	PE(P-20:0/20:4)	48.8167	54.0445	37.6836	27.4354	52.5297	4.62341	704.092	59.4844	101.782	38.5023	27.3275	44.7716	12.6063	596.755	66.5657	47.1259	56.454	39.8535	66.9169	10.2516	234.834	0.972208	0.728107	1.04628	0.335265	1.37711	0.16501	1.99004	2.21527	0.388697	0.438713	0.146351	0.076216	0.632263	0	1.39438	0.548453	0.713614	0.197568	0.0112058	1.07549	0	1.57837	0.114085	0.10499	0.114651	0.0187097	0.203045
396	PE(P-20:0/22:6)	10.2472	7.54784	8.12237	5.4826	12.3581	0.69206	47.0106	8.88139	6.98718	6.32452	5.26257	10.1032	0.574662	39.8158	11.705	8.60794	8.85737	6.23677	14.6742	1.41212	33.198	0.466565	0.461296	0.386318	0.0798963	0.798158	0	1.11356	0.43586	0.127559	0.220999	0	0	0.179779	0	0.848772	0.102036	0.16298	0	0	0.182515	0	0.368862	0.432113	0.55781	0.274371	0.0078334	0.596502
397	PE(P-20:1/20:4)	17.227	13.9515	14.0643	9.3441	20.4395	1.77122	112.835	19.9698	26.9016	12.2723	9.08554	17.7372	5.34645	147.665	22.3286	13.2412	17.3169	13.5772	29.5508	1.48531	67.0926	0.543024	0.544659	0.46984	0.145714	0.720161	0	1.47719	1.13755	0.175801	0.297343	0.0604979	0	0.170062	0	1.01167	0.236707	0.319235	0.113788	0	0.351615	0	0.799704	0.0757482	0.106807	0.0336201	0	0.104023
398	PE(P-20:1/22:6)	5.44713	3.94414	4.09222	2.89861	7.01989	0.266804	25.9872	4.28233	3.87237	2.99594	1.76804	5.0644	0.780735	18.4196	5.85739	4.66375	4.70365	2.84722	7.55112	0	21.0847	0.118481	0.0837014	0.126738	0.050662	0.152623	0.0256188	0.245238	0.706002	0.105834	0.145369	0.0356305	0	0.190725	0	0.542272	0.179075	0.291177	0.0382726	0	0.215425	0	0.736188	0.222624	0.20411	0.234242	0.0407939	0.349144
399	LPE(14:0)	41.1892	24.2022	37.2729	25.5989	50.0143	5.84066	145.663	27.7159	18.8289	22.8384	16.4955	32.939	3.47941	93.6569	27.47	18.5696	21.5505	15.3215	40.6955	2.73302	89.7987	76.6907	19.8755	79.852	62.1174	93.3392	49.5586	96.8406	24.9841	18.8801	7.12217	18.6473	13.0068	23.6938	5.84356	31.4773	8.44108	3.27099	8.515	7.60306	8.82446	3.59899	13.7908	7.51671	1.3352	8.0335	7.64254	8.25807
400	LPE(16:0)	1061.74	510.942	962.483	713.718	1370.38	120.071	3064.54	663.998	341.97	645.036	362.642	872.805	141.659	1446.84	1065.62	815.357	726.823	559.698	1371.15	165.072	3429.35	1083.75	98.875	1096.14	1047.19	1157.19	918.007	1183.78	584.355	693.784	535.016	429.346	240.863	1320.64	221.166	1524.89	786.235	666.53	736.823	182.364	1377.11	164.318	1491.36	1364.04	439.153	1321.56	1011.35	1734.2
401	LPE(17:0)	31.5579	28.3382	23.2106	13.5607	39.5755	2.04605	172.154	32.4192	21.7112	27.049	15.1276	46.3538	2.52941	101.817	107.891	114.112	65.2479	37.5898	125.664	3.8795	442.417	52.8342	12.0499	51.0063	42.924	62.995	40.1755	67.5959	33.9272	11.0448	5.24318	9.84971	8.18377	13.8598	3.10888	23.1046	8.6227	3.54436	8.22583	6.01017	11.4823	4.37287	13.0723	9.10787	3.7468	8.53094	6.44713	11.6397
402	LPE(18:0)	3123.12	3154.56	2137.12	1218.27	3657.28	38.1548	21074.8	2870.29	1867.89	2296.47	1432.78	4195.78	546.135	6865.44	11072.1	13351.4	5170.14	2968.04	12349.6	237.397	54424	1108.44	97.0168	1127.75	1100.71	1155.6	928.002	1210.59	559.133	257.515	90.6418	234.114	215.655	347.631	121.174	415.906	179.229	101.084	171.019	89.6087	268.961	78.5522	290.701	171.079	34.1706	172.067	139.749	201.671
403	LPE(18:1)	3074.73	1771.67	2723.53	1804.94	4031.26	577.985	12253.1	4250.36	2444.19	3997.6	2826.86	5385.23	599.238	10953.9	4731.38	2841.1	4556.86	2947.78	5883.31	954.89	11799.6	4202.91	159.387	4251.94	4215.19	4285.96	3888.79	4324.54	1996.45	935.347	481.697	821.816	508.066	1498.6	358.371	1633.48	963.345	200.355	935.462	788.578	1126.58	771.022	1208.23	371.082	58.9054	365.449	335.03	414.556
404	LPE(18:2)	6022.67	4259.86	5041.41	3115.13	7463.43	447.379	31488	9693.75	7154.24	8055.85	4121.35	12819.7	386.124	30040.3	9977.01	9595.82	7856.73	1960.79	12890.5	212.559	37443.5	538.416	70.3153	549.225	482.316	597.658	448.278	609.954	345.533	1065.5	982.228	479.408	359.424	2211.15	251.809	2674.92	1392.13	1036.31	1364.12	446.429	2343.6	442.207	2371.71	1866.02	736.827	1790.6	1275.28	2361.05
405	LPE(20:4)	777.877	849.409	538.963	288.5	923.302	50.164	8409.96	901.168	809.309	601.157	338.973	1294.14	102.24	3484.39	820.506	793.73	517.283	199.477	1640.21	34.2405	2592.8	43.0372	14.8452	44.0281	33.2186	54.5852	23.3352	59.1121	26.6156	28.6433	11.2219	28.7181	21.361	33.4848	12.6239	56.5274	37.0408	12.4104	37.9461	28.4445	46.4054	20.2666	51.5833	1.00038	0.704653	1.08544	0.569573	1.38888
406	LPE(22:6)	720.102	548.232	571.816	374.782	906.972	18.7423	3450.2	536.511	395.023	369.657	246.21	741.381	25.281	1505.78	444.316	374.266	374.021	154.471	725.23	11.526	1506.67	3.0874	1.6907	2.71487	1.79765	4.10414	1.35832	5.67721	4.73909	1.62573	1.30779	1.10561	0.782464	2.29697	0	4.89463	6.59041	3.22744	5.94105	4.20894	7.95558	3.40172	12	1.4608	0.897768	1.51746	0.868149	1.97034
407	LPE(P-16:0)	317.81	321.045	228.669	129.036	397.807	3.66135	2578.03	208.891	130.412	201.947	115.393	287.065	31.8504	629.541	761.621	931.546	321.371	231.706	1031.95	41.9267	4050.8	28.6988	6.03218	27.0368	25.6224	33.6846	20.9969	36.0709	33.066	6.89725	3.55295	5.79083	4.69431	9.02477	0.897805	13.7055	5.36726	2.52038	6.1756	3.92225	6.40292	1.60103	8.6015	1.43349	1.54654	0.833276	0.418741	1.73387
408	LPE(P-18:0)	188.898	183.548	132.22	81.1217	240.061	7.48422	1507.39	137.722	81.0295	128.961	55.7705	177.105	38.2117	386.594	496.145	677.835	207.197	116.514	609.836	23.7912	2593.16	11.4105	3.32644	12.0147	10.0313	13.508	5.93636	15.1215	33.0092	3.90034	1.43541	4.09671	3.13419	4.44396	1.11577	6.78952	5.88041	2.3018	6.30708	4.50463	7.30821	2.4298	8.69277	2.09011	0.518153	2.13075	1.74348	2.50362
409	LPE(P-18:1)(a)	115.2	98.4196	93.0532	51.0256	147.145	2.90754	959.693	88.7446	56.0048	82.6464	40.9324	128.818	15.0639	188.825	214.888	225.104	108.632	68.8297	304.507	15.8452	902.151	4.98553	1.60335	4.71921	4.04371	5.16304	3.39656	7.94869	13.165	0.666975	0.753418	0.411791	0.0828683	1.15208	0	2.64437	1.25919	0.645257	1.13962	0.8168	1.37513	0.672369	2.44067	0.449541	0.3851	0.43479	0.135225	0.780484
410	LPE(P-18:1)(b)	57.5685	51.3257	41.9641	24.3787	77.1991	1.18455	408.259	38.5336	26.2519	35.7487	15.5769	48.5309	6.97985	97.7768	104.372	117.644	59.0159	31.5877	119.591	4.30017	475.597	2.79023	1.46919	2.71835	1.7532	3.65347	0.977799	4.9302	10.6792	0.602599	0.71426	0.28944	0.11558	0.912328	0	2.74053	1.04453	0.807129	1.03775	0.469542	1.39159	0.096738	2.30527	0.504661	0.365069	0.401332	0.328537	0.494364
411	LPE(P-20:0)	3.20152	3.20958	2.26424	1.36915	4.05278	0	30.0839	2.60376	1.27373	2.38464	1.66542	3.66262	0.247099	4.99796	8.36687	10.8713	3.99763	2.34332	8.89898	0.794597	47.86	0.709263	0.66958	0.414839	0.241387	1.00712	0.185568	1.85221	1.26265	0.482412	0.442483	0.374462	0.170517	0.741426	0	1.57716	0.812662	0.452809	0.911623	0.562897	1.15618	0.0971921	1.27118	1.05279	0.658415	0.971884	0.517365	1.45015
412	PI(32:0)	650.268	455.935	548.883	360.559	789.583	66.4932	2987.73	2100.53	1104.95	1917.94	1332.93	2707.41	499.547	5257.82	4161.14	2479.56	3636.17	2279.01	5399.82	929.293	10420.3	2115.27	266.972	2085.18	1988.69	2231.35	1751.4	2533.26	1253.65	1353.14	589.094	1328.37	1069.88	1705.75	367.666	2518.64	970.209	278.369	979.969	739.84	1221	664.399	1235.77	1121.83	22.03	1121.67	1115.09	1135.58
413	PI(32:1)	520.236	292.501	451.952	336.085	639.904	58.1417	2593.5	968.197	575.272	837.546	593.07	1202.08	167.548	2939.98	1620	923.883	1363.92	887.429	1952.07	404.973	4111.19	1525.03	174.97	1446.74	1422.26	1553.65	1397.53	1855.8	1310.36	846.215	376.095	890.61	708.749	1017.84	205.582	1476.46	650.574	136.214	637.534	532.459	776.376	508.376	799.912	613.352	77.0094	620.171	560.877	649.064
414	PI(34:0)	1326.98	1005.98	1066.84	653.846	1628.82	132.341	6830.22	6920.89	4922.47	5543.98	3741.21	9001.38	1569.26	23905.4	15110.3	10723.1	12889.4	8759.1	20976.8	1730.56	55499.1	1865.47	384.786	1895.68	1555.61	2193.28	1393.8	2272.89	996.192	1090.33	430.869	1125.12	918.636	1244.24	313.109	1955.82	474.488	73.0254	468.755	432.651	537.007	371.92	557.123	200.638	43.4344	199.579	172.114	231.018
415	PI(34:1)	4182.71	1959.47	3820.65	2852.59	5346.04	835.389	14110.3	7447.12	3519.1	6980.39	5362.89	9406.64	1519.38	17350.7	10693.1	4843.45	10655.7	7219.23	14937.3	2566.53	19298	8254.81	689.626	8332.84	7993.31	8763.1	7116.73	8959.82	11282.4	11856.1	10579.3	5845.79	4899.56	23734.2	2110.33	31551.3	14075.6	8105.34	13276.7	6844.41	20445.7	6530.91	23833.9	29148.5	2736.27	30284.9	28340.5	30535.1
416	PI(35:1)	775.351	365.143	704.252	529.584	954.855	160.861	2422.87	1341.47	602.382	1310.59	942.632	1624.28	296.913	3420.83	1916.79	939.658	2020.65	1096.55	2714.39	339.506	3997.44	2071.07	370.032	2129.74	1776.36	2370.29	1595.79	2462.11	2178.21	1253.32	557.275	1339.6	1018.88	1589.84	326.503	2287.58	1188.62	251.6	1072.99	1052.99	1314.24	945.542	1599.2	502.634	51.9864	496.942	478.877	531.999
417	PI(35:2)	188.177	115.052	165.198	111.459	233.826	9.92007	894.654	218.221	119.384	227.07	122.825	286.796	34.6671	589.428	274.331	158.142	295.93	123.063	374.827	42.7451	609.376	373.63	36.5846	357.569	354.009	384.057	341.128	439.807	669.003	463.529	349.865	296.21	215.109	872.13	79.759	1030.79	608.141	366.921	604.802	273.466	924.174	264.011	981.58	1906.09	88.164	1909.59	1861.3	1975.39
418	PI(36:1)	10710.1	5485.6	9484.3	7146.66	12933.6	1671.01	42164.9	17559	7755.57	17579	11385.3	22164	4441.53	31258.3	25296.6	12647	23176.1	15717.6	35526.7	3721.69	54233.8	21727.5	1438.03	21794.1	20548.2	22570.8	20053.5	23760.8	23310.4	14565.9	5598.16	14945.3	13629.5	16773.5	3981.59	24211.1	15512.9	1212.3	14950.2	14714.6	16362.3	14441.7	17266.5	5779.9	1401.3	5570.33	4640.83	6536.5
419	PI(36:2)	14895.1	7786.43	13410.4	10007.2	17705.2	1606.21	60470.1	20034.3	10689.1	17416.8	11747.3	27246.9	2251	56696.8	26271.7	14504.8	25836.2	12628.7	35818.2	4607.61	66634.8	16591	1077.81	16503.9	16104.3	16609.1	15358.2	18564.8	36747.7	16486.9	11188.8	11997.4	10504.5	24528	4114.69	39782.6	23215.3	9932.47	22336.6	14516.9	32292.3	13526	33571.6	50463.2	8876.36	50392.2	42590.1	56562.3
420	PI(36:3)	1890.54	1271.5	1576.14	1072.08	2299.66	145.815	11045.3	2013.33	1156.1	1855.31	1208.1	2820.33	228.65	4698.57	2539.84	1612.25	2760.53	898.35	3400.16	318.352	6497.32	3039	528.533	2915.12	2835.65	3062.14	2457.65	4025.81	7786.52	3755.1	2637.16	3088.12	2083.95	4667.51	725.463	9305.41	4711.09	2400.14	3943.8	2688.49	6880.4	2595.68	7653.95	9946.32	1561.85	9614.85	8709.3	10999.8
421	PI(36:4)	257.881	156.588	221.709	152.732	319.05	33.0519	1120.31	179.04	154.812	134.798	90.3189	200.42	31.3412	818.569	220.095	181.369	183.648	80.0194	257.37	32.5685	883.82	427.028	54.4176	415.815	393.985	449.778	365.271	517.46	990.292	278.531	108.06	268.719	238.751	365.618	78.3452	468.874	353.655	79.7663	321.309	313.55	378.949	275.1	495.088	74.0657	41.7535	58.6617	53.7018	79.438
422	PI(37:4)	65.6769	48.5048	53.2298	32.8191	82.4178	3.35721	352.052	37.7027	33.1884	30.0719	17.652	46.0425	0.925812	165.703	40.0217	34.9103	29.3971	17.9411	54.8804	3.8179	175.34	45.4864	8.51205	47.5895	40.8043	50.2612	32.2591	55.7861	77.3812	24.3083	12.3237	26.4554	16.5085	32.3771	2.6291	51.1032	33.773	14.7353	32.8627	22.2762	39.3604	18.5396	58.0995	1.19336	1.11995	0.991261	0.716466	1.18413
423	PI(38:2)	953.649	522.185	856.387	623.211	1175.91	135.729	3917.85	1028.43	497.612	916.893	679.326	1384.64	129.187	2050.34	1374.02	625.481	1409.11	918.407	1940.81	175.366	2520.51	857.005	83.7846	865.193	829.071	882.496	725.54	980.81	392.141	577.102	233.638	579.559	505.801	685.214	133.195	1006.79	270.208	25.0863	271.282	255.465	290.143	233.92	298.143	168.274	15.5875	165.975	159.908	169.119
424	PI(38:3)	38826.5	16070	36930.3	27077.3	47304.9	5249.02	96766	21864	10650.4	18957.8	15746.2	26389	3299.13	49628.2	20205.7	10220.1	20907.2	11654.3	25645.4	5491.75	45722.9	11346.3	1464.22	11012.9	10565.1	11742.6	9717.11	13933	2437.13	8035.45	2726.87	7164.46	6257.51	9135.54	4367.99	13443.7	1653.1	194.789	1628.02	1500.8	1816.38	1433.94	1891.06	87.3867	7.44052	87.2172	80.7331	92.1597
425	PI(38:4)	6632.53	3978.77	5717.12	4066.22	8432.91	783.18	35398.5	4175.69	3597.55	3337.96	2168.73	4411.39	445.98	17283.5	4854.83	3648.63	4238.29	2103.24	6010.87	845.899	15697.4	2461.42	272.415	2379.61	2366.29	2492.62	2155.62	2961.56	3507.57	1652.66	647.488	1571.73	1143.76	2249.79	711.977	2710.33	1432.53	346.975	1458.48	1110.61	1743.03	1068.02	1777.66	0.242496	0.593992	0	0	0
426	PI(38:5)	1659.52	1159.36	1349.92	952.804	2045.15	101.261	9166.08	1072.82	714.245	939.493	522.729	1521.43	157.343	3299.13	1159.22	784.21	1195.27	432.463	1638.68	153.05	3436.73	1946.48	132.922	1906.35	1843.66	2058.65	1815.33	2118.69	2100.99	1178.06	485.983	1291.36	971.407	1480.63	293.728	1929.97	791.577	130.146	783.853	694.012	872.843	641.536	973.647	0.526785	0.743051	0.332141	0.0322548	0.53795
427	PI(38:6)	27.9334	19.6674	23.2015	14.1686	36.0154	1.98759	144.608	24.1198	15.6607	23.3443	11.4323	34.0405	1.09162	63.5407	30.6356	26.3997	27.141	11.6957	38.9238	1.43154	138.678	56.5821	24.7701	47.5202	42.7378	63.217	33.3734	101.486	46.1349	40.0124	32.3127	31.7841	9.52018	68.9834	3.28772	97.031	23.0255	8.52781	23.9115	17.1379	29.1941	11.3669	33.1283	0.823349	0.668645	0.685345	0.561104	0.958108
428	PI(39:6)	3.3758	3.41458	2.37117	0.825694	4.87381	0	16.9655	3.09761	3.28937	1.59283	0.307635	5.76639	0	9.40319	4.29617	4.70705	2.56244	1.03816	7.09918	0	18.1013	1.02546	0.758541	0.785123	0.40314	1.57206	0.349871	2.12243	0.554909	0.429593	0.580924	0.27924	0	0.571618	0	2.29746	0.173991	0.262194	0.0197041	0	0.312947	0	0.600411	0.243585	0.215355	0.274297	0.0510654	0.373069
429	PI(40:4)	180.898	111.689	154.4	111.003	225.563	17.6827	767.369	173.496	153.748	136.978	88.0929	169.216	12.186	791.236	203.009	114.595	212.377	111.974	268.829	36.551	547.479	124.329	8.05544	124.813	122.499	129.735	110.306	132.939	67.5044	79.4411	33.8802	73.7778	62.2225	95.5952	21.9027	149.253	33.9686	10.1599	33.7516	26.4467	43.2809	21.452	44.3876	1.55804	1.5013	1.25202	0.382143	2.72002
430	PI(40:5)(a)	283.747	162.265	248.76	176.729	342.476	36.3471	1066.68	269.057	182.251	250.251	157.796	304.211	52.9282	960.27	385.502	230.423	387.169	179.121	493.79	64.6442	1027.33	330.219	71.5245	323.653	286.235	371.164	238.043	435.199	255.512	193.921	105.279	199.177	130.154	277.292	22.7865	375.995	98.8489	36.2924	89.1192	73.6574	112.038	64.6831	161.991	0.176705	0.144527	0.219846	0.0501477	0.269684
431	PI(40:5)(b)	325.798	162.562	291.647	219.397	397.913	31.5018	1326	305.817	172.257	295.963	176.711	406.687	30.2432	901.807	363.712	169.834	381.507	233.417	469.912	62.5464	694.979	44.5828	17.6529	42.8491	29.4719	60.5862	25.487	64.8003	67.1328	25.79	10.8188	26.4593	18.2608	33.3906	10.378	47.8984	30.2737	9.47143	27.704	22.3472	36.4128	22.0464	44.3107	0.837637	0.465056	0.929823	0.755838	1.06628
432	PI(40:6)	208.177	135.135	176.64	123.423	242.32	11.2465	868.751	190.932	121.298	180.35	112.77	246.758	35.2843	647.632	264.39	187.663	212.788	120.166	372.611	22.5336	870.879	11.8254	3.14495	12.958	11.1576	13.3175	6.07818	14.9636	36.66	8.53626	5.26559	6.37712	4.76187	12.824	0.879192	20.2664	14.3336	7.09774	14.7709	10.8264	17.8616	3.74174	24.3149	0.439303	0.368795	0.52662	0.108394	0.686256
433	LPI(18:0)	412.585	319.407	307.513	225.067	477.002	88.2481	2613.19	426.631	265.756	395.122	263.561	507.573	106.289	1576.22	592.809	332.994	567.826	343.006	823.797	116.367	1390.73	614.879	65.6048	621.255	564.417	667.848	531.621	686.293	227.871	720.14	296.143	699	570.608	889.866	209.983	1306.49	636.612	442.117	616.682	247.386	1042.74	197.172	1080.09	1076.75	107.477	1091.59	977.318	1160.64
434	LPI(18:1)	333.243	256.432	266.843	193.313	403.735	42.7388	2165.81	513.501	510.845	335.587	226.931	687.897	92.1169	2803.29	458.156	296.726	350.336	226.711	650.435	91.1728	1190.52	816.134	118.463	789.913	724.16	899.084	694.004	985.259	511.601	1104.11	773.142	832.321	443.659	1959.09	293.345	2358.33	1350.62	1073.47	1351	367.294	2332.08	342.981	2360.23	1235.46	209.095	1291.63	1150.71	1397.91
435	LPI(18:2)	423.96	248.912	380.866	261.772	551.334	40	2357.77	516.956	369.593	427.725	313.742	537.128	109.043	1840.55	551.581	402.284	460.016	212.841	828.734	41.4422	1492.26	156.876	40.7701	153.408	126.019	191.036	107.598	206.372	230.086	4523.16	4458.81	2362.39	1057.68	9331.09	342.177	12177.5	8586.13	8336.72	8090.54	1009.59	16006.4	955.508	17085.9	9772.35	2205.52	9818.46	8383.22	11322.9
436	LPI(20:4)	209.252	146.811	176.035	106.926	280.053	12.22	1142.46	135.188	118.2	98.4532	58.954	146.884	30.8778	463.605	127.236	93.9061	100.592	60.1295	185.053	14.9192	329.787	38.3679	14.6275	35.4488	30.5103	44.0477	20.7645	62.7675	50.0862	44.0744	19.0449	37.8723	32.8592	53.4076	21.4684	99.7255	26.2022	8.45128	27.0452	19.6392	29.4772	16.4147	39.2499	19.5368	4.52974	20.9234	15.6406	22.8027
437	PS(34:0)	143.373	73.262	129.419	91.0725	182.755	11.9888	509.461	82.3371	66.6618	60.8521	35.9092	88.0412	22.2443	303.782	58.1084	71.9858	30.886	17.4014	56.9907	5.23035	297.932	85.3571	13.2825	81.5792	79.1537	89.3166	70.1571	108.586	81.3651	45.3961	22.0177	42.0426	35.2311	54.1495	13.0134	91.193	28.2242	6.61687	28.5831	22.7258	32.6038	20.5007	36.9612	3.15583	1.43214	2.52594	2.26168	4.21634
438	PS(36:1)	5204.69	2041.96	4866.4	3849.51	6237.82	831.36	16231.1	5193.01	2303.09	5048.46	3259.29	6604.19	1431.11	12962.6	6511.64	2719.81	6218.56	4599.97	8403.06	1853.81	11684	13622.2	1131.95	13477.2	12867.6	14148.6	12326.4	15415.8	21645.8	8907.48	2637.02	9586.84	8077.05	10495.5	3793.39	12935.4	10715.3	585.412	10540	10419	11121.2	9978.74	11539.6	36.1121	8.54462	34.9995	29.3023	43.4892
439	PS(36:2)	12020	4099.01	11450.6	9414.36	13909	2272.76	29041.5	14940.7	5535.86	14640.4	11024.9	18980.1	2734.35	26908.6	20715.6	9387.32	20454.5	14160.7	28243.9	6219.29	46329.1	9205.2	1200.61	9028.4	8424.96	9633.65	7878.7	11236.5	19602.4	4312.56	1380.69	4602.42	4204.42	5050.07	1535.83	6489.18	6463.7	650.42	6224.64	6021.34	6696.87	5922.94	7602.13	99.1432	27.252	95.17	78.154	109.07
440	PS(38:3)	6948.77	2801.44	6565.84	5067.48	8364.61	1708.13	26042.5	6029.93	3545.42	5477.32	3593.53	7512.71	937.963	20828.7	6566.63	3176.86	5910.85	4010.19	8436.08	1460.72	13069	5693.13	389.424	5615.02	5533.08	5684.76	5283.91	6431.04	1808.93	2287.49	629.634	2228.83	1901.74	2597.08	1355.8	3459.87	768.307	125.16	790.128	663.729	874.291	610.399	895.247	29.8029	7.4174	31.6019	23.3375	35.8703
441	PS(38:4)	251.47	135.795	226.188	174.33	296.812	44.0868	1566.12	252.594	150.648	220.273	153.103	289.827	45.9911	853.476	390.948	174.076	384.206	294.526	477.338	79.6581	764.932	61.3142	5.80081	60.7154	56.9925	65.935	54.3533	68.6746	149.343	28.6953	9.12337	28.5005	25.6208	32.8343	12.1985	45.346	40.6658	6.4371	38.7724	35.7266	45.8692	34.2658	49.238	0.742687	0.534523	0.673479	0.584326	0.853223
442	PS(38:5)	70.6127	36.072	64.3996	45.9587	84.0288	15.2199	269.98	63.0088	31.9127	53.7086	37.1422	83.0646	21.825	139.399	89.0817	58.2582	85.8906	50.3522	120.395	3.15895	328.772	117.301	16.9733	115.881	112.897	126.063	90.1715	140.511	73.7788	32.5079	21.191	31.5084	20.6768	42.8723	0	72.6952	1.65434	2.13372	0.620403	0.0431507	3.23475	0	4.72829	0	0	0	0	0
443	PS(40:5)	443.592	177.754	423.828	312.059	533.534	59.4988	1193.13	384.4	174.655	400.516	256.936	454.175	96.5128	965.001	608.651	312.059	565.505	357.859	855.642	113.548	1281.47	1629.54	135.571	1600.37	1547.36	1734.09	1462.35	1805.82	3345.89	591.228	286.844	567.152	444.737	722.235	147.302	1214.82	956.786	158.203	935.283	836.984	1101.38	776.874	1132.31	0.251316	0.233441	0.200991	0.0751889	0.442481
444	PS(40:6)	1083.06	602.863	940.34	716.556	1257.98	141.319	4333.56	825.715	418.484	756.97	509.208	991.918	315.617	1817.44	1168.79	737.957	985.265	661.036	1612.49	152.048	3029.34	74.3384	4.95456	76.2388	70.9508	77.729	66.9622	79.1765	463.772	37.5918	21.6494	37.6098	23.8264	48.3078	6.02918	84.4003	175.892	59.0747	175.691	124.804	227.14	114.097	237.743	0	0	0	0	0
445	PG(34:0)	13.0508	6.82036	11.737	8.84514	15.4701	1.4741	44.0806	15.9758	9.73646	13.9041	9.31958	18.3821	2.33485	39.9307	15.576	7.79345	13.0316	10.1805	20.8583	2.58753	35.9975	19.6683	7.51065	17.8626	14.9412	22.3671	11.8067	32.6418	13.4521	51.6057	33.6719	37.7025	27.5745	79.4096	19.5997	116.531	44.4926	29.0685	40.9208	21.0608	64.1107	14.5553	84.2773	312.128	77.5979	315.448	256.819	376.374
446	PG(34:1)	68.7123	155.039	33.513	23.1734	57.3115	2.92196	1685.1	83.9754	123.988	48.4635	32.5235	75.0249	12.3073	686.371	67.0444	40.0424	58.1159	29.203	87.771	7.40818	164.05	142.525	59.6548	140.819	89.4789	185.718	80.664	219.797	175.068	382.559	370.818	156.139	123.23	806.038	76.2581	1026.57	474.548	369.427	449.387	138.196	795.505	132.654	870.515	2214.78	309.325	2232.36	1968.79	2484.11
447	PG(34:2)	66.9832	241.049	14.449	8.36616	26.6275	0	2035.68	106.311	308.253	19.6112	10.5753	31.7218	2.72924	1458.87	31.6393	37.7836	22.4926	12.4185	36.4687	0	214.801	602.332	630.228	567.116	28.4746	1151.77	24.8665	1259.32	80.6705	1843.88	1641.45	862.405	730.683	3761.03	484.247	4479.13	2365.25	2208.58	2077.76	390.137	4364.28	333.295	4748.63	19489.2	1647.71	19402.6	18367.2	20967.5
448	PG(36:1)	109.117	67.413	85.4404	64.3206	138.017	18.3534	388.574	104.186	76.2351	83.001	51.725	116.947	26.7376	339.69	129.543	86.4741	111.906	63.5369	179.246	14.6089	456.885	122.82	12.825	120.734	113.231	126.989	110.687	144.959	136.246	100.665	50.3439	99.87	75.3509	116.426	28.3268	196.602	95.7754	32.5971	85.4381	73.1401	121.056	61.1822	140.624	167.206	26.8861	171.213	149.126	183.058
449	PG(36:2)	272.294	219.365	203.856	137.734	328.003	34.6802	1598.06	319.803	243.39	226.641	154.861	401.827	63.6397	1006.47	325.252	199.403	293.233	199.447	426.722	49.357	942.815	404.959	70.5951	395.404	360.411	434.763	323.679	518.641	582.672	984.584	577.971	681.121	544.685	1618.04	485.179	2057.79	1228.34	854.539	1154.99	471.287	1976.92	417.306	2148.47	6963.6	503.945	7026.25	6796.51	7094.76
450	CE(16:0)	1292.4	926.46	1040.94	663.623	1646.35	0	5676.17	1444.73	802.926	1264.44	883.258	1845.41	360.276	4319.86	2752.32	3975.18	1870.02	941.849	3083.83	283.905	23390.8	539.688	100.46	535.124	485.778	619.679	393.168	657.518	1575.42	187.009	189.222	126.413	43.3408	224.384	0	651.178	377.92	354.187	255.986	211.109	316.819	134.578	1087.72	176.387	155.292	151.04	68.1655	262.937
451	CE(16:1)	101.017	107.233	70.9396	39.9039	133.172	0	1021.5	98.2186	62.9241	90.2984	56.8249	129.445	4.17531	333.725	188.525	448.685	88.9704	59.4244	162.847	8.01208	2644.58	15.4044	19.9451	10.8211	2.44793	15.7662	0	53.7127	61.2978	24.8078	24.7365	16.4879	3.03803	35.3356	0	89.6631	14.1676	19.4622	6.82494	0.576345	18.7469	0	50.1412	46.7692	43.3593	29.2047	18.3349	75.1936
452	CE(18:0)	439.066	339.408	365.052	273.211	493.609	97.6044	4206.56	738.447	985.347	473.549	392.519	732.208	172.132	5840.87	1761.84	2713.94	1041.46	442.964	2028.51	267.846	15375.3	311.809	34.604	316.853	291.007	326.953	263.011	361.425	811.211	85.9899	65.2224	82.1956	23.3925	131.347	0	209.913	166.858	59.6167	154.179	116.616	219.791	107.292	239.742	5.7341	7.44811	3.69157	0.284706	7.27985
453	CE(18:1)	5169.6	3812.96	4083.94	2496.21	6567.71	299.48	21588.9	6091.8	3858.17	5147.97	3541.72	7327.17	1102.62	16859.1	14736.4	34366.5	8591.52	3380.83	12129	1159.37	203243	336.851	171.578	362.097	185.897	470.375	132.636	530.643	1803.06	264.316	207.827	209.284	102.161	329.249	28.1452	820.121	701.202	568.335	501.24	491.746	536.611	317.782	1849.97	104.902	80.8653	100.515	52.1526	159.133
454	CE(18:2)	1410.9	1597.09	1003.9	363.376	1885.31	0	10297.1	1500.76	1305.79	1455.61	529.138	2113.04	0	6081.4	3545.71	10964.6	1070.79	457.024	2317.7	0	63752	177.287	106.866	211.759	129.011	234.058	0	297.282	0	323.561	562.628	22.5428	0	525.282	0	2206.69	25.3923	62.1983	0	0	0	0	152.354	0	0	0	0	0
455	CE(18:3)	42.2673	41.909	32.2609	17.5098	55.7724	0	350.965	37.136	25.0489	32.6043	20.2048	47.4743	6.79153	125.284	73.3965	163.34	43.3175	23.2097	63.3942	1.00804	966.833	243.203	60.0845	232.521	199.565	260.902	186.419	348.813	7.15111	70.2294	53.7072	62.8608	16.5326	118.353	5.05694	158.305	11.0612	14.2177	5.00162	1.3576	16.5767	0	35.7858	1.92009	1.59979	1.52553	0.895236	3.348
456	CE(20:0)	103.177	130.636	73.2725	58.5807	96.544	35.0906	1729.95	112.821	168.112	71.2064	64.3398	91.9067	51.0322	1008.39	425.191	1386.87	92.696	64.2878	229.492	40.688	8050.82	72.2955	6.10003	70.0483	68.6182	77.367	65.5442	80.1845	152.956	93.5566	19.2679	90.9186	77.5337	110.607	69.9644	129.304	66.929	8.8763	66.234	62.5961	73.262	54.0101	78.108	98.0789	18.8281	103.086	80.8547	112.487
457	CE(20:1)	92.1728	142.467	69.2104	51.793	93.552	21.9629	2053.04	107.562	146.409	69.5884	57.1732	100.256	34.0129	879.844	465.854	1517.1	127.196	71.494	253.886	30.7785	8811.35	29.9777	5.85639	30.4822	28.1645	34.3516	20.031	35.8372	48.4533	30.2517	12.3867	28.2541	20.991	37.6871	9.22625	57.4005	16.5277	4.68056	17.1811	14.6546	19.4029	8.8664	21.9816	24.173	5.87825	21.4739	20.7788	24.3114
458	CE(20:2)	29.8916	35.5749	22.8484	14.9549	33.9695	1.69087	427.801	31.2676	58.6206	16.5814	13.4133	27.012	5.54673	345.689	229.399	1016.79	41.0873	17.6957	89.2884	6.43883	5888.83	4.43455	3.36883	3.24487	2.22665	5.6696	1.43763	10.3148	10.5089	7.00489	6.78201	5.21428	4.02642	9.383	0.312622	30.179	4.17485	2.97299	3.74678	2.62909	5.89575	0.1548	8.53213	5.01934	3.19484	5.03848	2.40375	6.86328
459	CE(20:3)	31.6132	38.9355	21.4191	8.37332	39.7622	0	362.737	24.4968	24.7821	18.6816	9.19005	34.6063	0	133.533	146.587	674.395	24.708	9.43107	50.8024	0	3900.19	2.5597	3.87616	0.719464	0	3.4921	0	9.74279	0	1.9192	3.90519	0	0	0.247195	0	11.3818	0	0	0	0	0	0	0	0	0	0	0	0
460	CE(20:4)	17.5225	13.6312	13.8048	8.02193	22.4013	0	82.2306	14.3147	10.4237	12.2713	7.95847	16.6307	2.25253	44.5118	36.1543	120.086	11.9827	8.57251	21.0515	3.03814	703.02	4.16832	2.29168	3.97225	2.32433	5.67776	1.62386	7.42028	5.21191	2.30732	2.96577	1.24486	0.0809008	2.98458	0	11.2485	1.00341	1.43417	0.172646	0.0647776	1.81672	0	3.28159	1.75519	2.70515	0.820017	0.54044	1.12737
461	CE(22:0)	14.6595	46.957	5.28737	1.97061	11.2534	0	676.307	13.2774	44.8653	3.59989	0.15635	9.68153	0	256.377	141.432	670.529	7.20688	1.92721	34.7862	0	3867.89	0.510049	1.24936	0	0	0	0	3.06029	6.60256	10.6931	4.55627	10.3027	6.8373	14.1287	3.12156	18.4619	5.77794	5.46072	4.96778	1.3393	10.1661	0	12.7033	10.0916	5.24685	8.60318	5.854	14.9906
462	CE(22:1)	31.1769	81.0995	19.7677	15.2933	26.1396	8.17642	1210.99	29.5248	48.6537	17.4496	15.2575	22.7234	11.6642	286.274	226.299	936.187	25.7446	16.1387	76.7025	9.1215	5411.5	9.14997	1.81168	9.69163	8.81105	10.3559	5.78331	10.6385	15.4062	13.2408	5.59625	14.7063	8.98392	17.0021	4.4645	24.3134	6.87543	1.40812	7.06355	6.01273	7.19939	5.08514	9.13319	9.76977	1.01114	9.58856	9.39522	9.84374
463	CE(22:4)	3.81279	4.34436	2.55155	0.958746	4.77521	0	26.3204	3.72175	7.73944	2.50146	0.699739	3.912	0	44.7834	17.226	73.1906	3.6989	2.36554	6.18025	0	424.45	1.23403	1.56289	0.575257	0.380992	1.12999	0.287527	4.33501	1.6843	2.08091	2.62868	0.588319	0.183504	2.70232	0	8.8708	2.36297	1.8496	2.60664	0.779835	3.84454	0.1032	4.43326	0.61793	0.5784	0.480081	0.384736	0.63791
464	CE(22:5)	6.14189	7.54756	3.97148	1.94942	7.57604	0	73.3445	5.07801	4.31768	3.52285	1.98371	7.99529	0	19.3474	23.1739	96.8908	4.80548	3.34368	10.0213	0	562.087	1.25491	1.08674	1.13915	0.303706	2.22259	0.206429	2.43579	2.10058	4.49883	7.80415	1.17943	0.20177	4.10151	0	30.0876	33.6939	39.1955	23.2449	0.0697015	61.7064	0	88.8019	0.859973	0.821227	0.690367	0.501065	0.874273
465	CE(22:6)	37.5469	33.5886	28.4944	17.6336	46.934	0	303.851	36.2239	21.7343	31.3201	22.2212	44.8969	7.27925	103.811	58.2477	151.289	31.5094	19.0398	47.6781	1.76222	893.456	1.19126	1.08082	0.817441	0.3556	1.70216	0.309643	3.00432	0.637052	27.894	50.4317	2.26629	0.280694	31.6844	0.0776661	202.84	39.3798	46.503	24.9453	0.133161	73.0992	0	105.375	3.26929	4.56797	0.623118	0.37251	5.83419
466	CE(24:0)	8.09817	20.2577	3.61007	1.85064	6.77872	0	280.693	7.11956	21.4783	2.40812	0.824988	3.91465	0	122.228	53.6252	229.21	4.49177	2.55242	17.1679	0	1324.62	0	0	0	0	0	0	0	3.7605	8.46661	2.73056	8.34842	6.67214	10.6709	2.74045	12.9262	3.45393	2.11445	3.65737	2.14507	4.50046	0.529532	6.45687	6.75056	1.3239	6.37062	6.09371	6.64445
467	CE(24:1)	23.5807	88.7255	10.0232	4.97881	17.4787	0	1266.17	21.0626	57.6595	7.43352	5.10554	10.8546	0.675002	324.263	262.239	1185.46	11.8337	6.63039	67.8052	0	6841.65	1.16383	0.749432	1.16347	0.802885	1.58326	0.0497292	2.20044	9.20139	14.2941	5.00221	14.6547	10.6795	16.146	6.55958	24.1818	7.03755	2.08158	6.56229	5.97952	8.42122	4.30354	9.97104	11.4358	1.87321	11.6492	10.2497	12.8848
468	CE(24:4)	2.1947	2.08499	1.83964	1.2043	2.64398	0.132021	25.9362	2.75467	4.61677	1.85012	1.1969	2.35765	0.47045	27.2859	6.70616	23.7766	2.00621	1.02747	3.32739	0.267891	138.461	1.54192	0.878826	1.21485	1.18674	1.52622	0.766738	3.24772	3.22838	1.71484	1.22034	1.45082	0.793099	2.18306	0.222841	4.4617	1.32671	0.695779	1.40966	1.0461	1.7929	0.1806	2.1148	1.83738	1.26973	1.90499	1.04736	2.63781
469	CE(24:5)	0.728845	1.12371	0.520707	0.115387	0.963429	0	14.4495	0.848388	1.21338	0.533691	0.164537	0.949375	0	6.33967	3.37673	11.9872	1.15967	0.3711	1.82907	0	69.7972	0.367502	0.501954	0.1372	0.115107	0.287526	0.108257	1.37698	0.941205	0.669606	0.723546	0.570653	0.0289109	1.055	0	2.56246	0.168097	0.333742	0.0278806	0	0.09598	0	0.843437	1.09748	1.11672	0.921832	0.136419	2.00279
470	CE(24:6)	0.232571	0.411838	0.10483	0	0.202916	0	2.88138	0.241717	0.408913	0.0638086	0	0.274546	0	1.52152	0.795999	2.61588	0.091331	0	0.436588	0	14.9897	0.152724	0.159406	0.0995284	0.0827468	0.106997	0.0549651	0.475684	0.243317	0.254109	0.398263	0.103185	0.011109	0.223205	0	1.31563	0.0303943	0.0385659	0.0129	0	0.0611431	0	0.0836418	0.182844	0.0947912	0.198407	0.190148	0.233852
471	COH	186870	74325.6	177344	138564	223717	27600	817447	253221	109513	227354	177353	315298	118973	671963	351549	164669	334947	247516	401878	88946.3	783442	189521	9188.17	192819	182717	195342	176554	199404	321093	36147.5	15064.7	35578.3	26296.9	39852.4	15156.9	67929.9	82224.9	8779.7	82283.7	78660.9	88670.1	68338	92191.8	322.67	364.448	247.736	0	623.956
472	FA(14:0)-H	101665	108306	63194.9	19059	151916	2530.14	601419	97762.8	121461	43561.6	13034.1	137918	4306.98	420418	111004	165177	34290	17903.1	115736	3830.28	732777	10562.6	1787.43	10273.8	9116.6	11722	8706.69	13185.9	8244.72	6557.43	931.346	6211.03	5838.59	7245.91	4902.8	8566.98	6753.21	914.864	6866.11	6121.02	7507.88	5463.4	7729.15	4913.73	558.636	4766.74	4448.09	5401.4
473	FA(15:0)-H(a)	4092.63	3505.91	2597.94	1549.96	5423.2	823.057	17385.7	4653.79	5209.01	1924.92	1330.12	6593.87	801.235	17677.8	3848.31	5998.1	1931.93	1324.24	2731.64	858.912	28777.3	1912.84	186.442	1895.94	1806.77	2008.6	1667.06	2194.88	2203.24	2126.05	302.49	2100.11	1913.42	2267.01	1641.51	2856.7	2134.53	315.942	2301.75	1907.43	2333.39	1680.16	2403.6	1877.97	154.051	1827.78	1777.67	1956.98
474	FA(15:0)-H(b)	7001.88	4331.97	5953.2	3643.75	9402.59	1487.03	23880.1	6377.55	4767.91	4383.68	2756.9	7986.72	1762.73	17458.1	5927.22	5785.58	3948.94	2781.04	5623.01	2014.45	27029.2	3514.75	557.583	3528.61	3241.82	3819.67	2699.19	4269.18	3753.66	3344.16	594.196	3178.38	2913.42	3506.12	2717.51	5196.83	3154.31	382.261	3255.73	2852	3442.88	2639.67	3552.04	2750.63	369.937	2788.75	2538.52	2974.96
475	FA(16:0)-H	324784	286031	245071	102381	460016	979.402	1.53813e+06	269668	277492	124894	67258.8	431840	9350.64	861581	228563	273422	115776	53892.4	370210	14051.7	1.29134e+06	75324	15102.7	78521.9	66162.1	84610.4	52733.8	93484.1	36778.9	22514.1	11504.3	20818.9	15848.9	28754.3	3087.31	53264.5	25686.9	6055.2	24666	22674.3	30292	17276.7	33335	20626.4	4386.2	19296.8	18407.7	24183.9
476	FA(16:1)-H	360301	412793	209900	34417.7	535506	5790.08	2.04483e+06	299594	404435	98801.8	23405.2	433413	4745.32	1.25784e+06	217273	364362	72132.3	17578.8	181717	5221.23	1.62137e+06	9460.45	1585.06	9450.65	8220.94	10141.8	7715.81	11962.4	7199.89	6252.87	1230.24	6149.17	5323.75	6628.81	4620.47	9556.56	6386.02	949.592	6152.9	5584.88	7015.13	5530.53	7781.72	5185.55	965.614	4972.93	4394.66	5979.21
477	FA(16:2)-H	4311.58	5748.4	2091.82	354.728	6449.63	0	44568	4639.06	6898.09	855.632	221.397	7087.32	0	23557.6	3781.02	6548.42	882.347	298.53	2767.67	0	27666.8	445.673	153.666	397.054	333.603	529.027	300.961	693.497	1378.18	1089.27	323.484	1115.35	837.89	1341.93	494.86	1625.29	1020.23	316.139	972.248	833.108	1191.75	621.861	1503.39	683.699	218.371	630.992	514.22	853.849
478	FA(17:0)-H(a)	6952.26	5651.51	5300.29	2409.69	9980.49	828.394	29780.2	7269.66	7732.23	3561	1845.98	11188.3	969.667	26385.1	5877.56	7916.96	3363.12	1592.07	5809.3	1118.7	41515.4	1966.99	356.876	1973.13	1721.8	2147.87	1513.68	2497.88	1657.44	1050.02	139.889	1057.5	955.421	1162.02	732.575	1252.88	1141.55	115.342	1126.4	1075.44	1224.28	986.198	1294.93	1044.92	145.942	1015.65	971.703	1080.06
479	FA(17:0)-H(b)	6862.35	6172.93	4590.85	2252.16	9902.18	1060.52	36103	6420.82	6353.95	3359.34	1830.19	8732.58	1083.28	21689.5	5603.25	7299.22	3018.32	1684.56	5718.89	1284.59	34975	1918.45	219.699	1950.27	1887.51	2064.85	1515.36	2125.18	2054.79	1924.17	273.252	1900.26	1678.15	2111.71	1524.42	2522.52	1892.04	215.678	1916.29	1711.98	2036.17	1630.49	2169.17	1770.68	223.281	1694.85	1643.9	1776.21
480	FA(17:1)-H	40834.1	39871.3	27450.8	7395.03	64301.4	1458.27	190421	40757.7	49729.5	12678.2	5814.39	59094.5	1638.46	146292	30161.6	45208	15370.5	4073.95	30052.5	1762.32	188718	3657.3	708.47	3393.22	3154.54	4145.85	2975.99	4709.65	2320.97	1877.79	277.88	1891.03	1672.21	1963.46	1539.98	2716.66	2029.19	188.266	2004.67	1890.22	2133.53	1823.45	2313.78	1716.64	173.931	1691.15	1613.37	1809.27
481	FA(18:0)-H	138578	120794	108827	48102.1	195908	0	616833	150157	150495	98750.6	27744.5	232227	3608.88	530182	110013	126158	54254.3	23519.3	135808	5781.94	469828	14033.7	2592.11	14686.7	12579.5	16007	9940.72	16563.9	10624.5	2737.1	4228.17	1368.26	0	3497.63	0	17106	2938.16	3842.15	1031.54	0	6114.08	0	8101.44	1529.72	1600.77	1174.35	234.429	2482.8
482	FA(18:1)-H	4.10247e+06	3.39304e+06	3.14267e+06	1.23833e+06	6.19087e+06	94094.1	1.71569e+07	3.96225e+06	3.94196e+06	1.91223e+06	1.01497e+06	6.68138e+06	227788	1.37485e+07	3.02059e+06	3.3247e+06	1.69949e+06	602734	3.52803e+06	32930.7	1.30297e+07	206922	41848.2	218596	169869	231610	156733	258028	54432.6	30512.3	14115.8	25113.2	20471.9	38744.2	13319.1	64478.5	50762.7	13542.3	51477.6	38857.4	61636.6	35178	66769.1	35439.3	2480.57	34982.3	34316.6	37528.9
483	FA(18:2)-H	447425	251152	468198	231040	617470	8097.45	1.19275e+06	404994	286450	361579	182945	676005	17977.2	974209	367987	261668	322863	157989	531801	6367.88	925572	10744.8	942.762	10977.8	10627.8	11356.1	8976.58	11542.9	3713.81	6593.08	3597.66	4931.05	3724.63	9689.5	2693.99	12986.4	18380.9	14832.6	17280	5062.52	30659.4	4497.55	35118.7	12880	3576.28	13488.4	9826.8	15008.8
484	FA(18:3)-H	68148.9	65043.2	48378.7	12713	110501	1304.31	281893	63780.1	72991	25033	8361.23	98278.8	1495.87	228765	55871.1	71832.9	23253.8	8936.67	54768.3	808.351	227785	3058.08	430.277	3163.72	2887.85	3371.97	2320.46	3463.32	1104.16	1272.43	327.471	1169.91	1075.28	1467.83	758.985	1917.6	1716.17	714.139	1632.9	1146.51	2303.8	922.529	2596.89	1519.12	251.01	1542.01	1375.34	1709.63
485	FA(20:2)-H	30551.5	38770.8	15511.9	4233.65	44342.3	238.771	269862	23752.7	34315	5861.57	1976.44	32922.2	343.89	141937	17282.1	29185.6	5455.71	2240.63	12418.1	155.45	135256	34.4984	66.4264	0	0	30.8423	0	165.868	164.077	181.477	171.232	138.373	65.0012	183.46	0	566.909	149.648	133.539	105.542	71.189	141.997	59.6774	413.24	141.203	148.133	96.0356	34.9784	217.361
486	FA(20:3)-H(a)	33696.7	26230.7	30254.8	10039.2	49473.7	992.263	135957	22565.9	21297.4	12764.1	5676.09	35087.5	1479.2	73262.9	18352.8	17195.6	10960.6	6173.33	26034.7	805.01	57459.5	1316.21	164.824	1266.17	1213.98	1371.89	1154.61	1606.62	369.21	319.373	57.8148	321.016	294.582	348.48	172.74	429.886	307.383	38.9727	293.592	292.44	310.398	268.273	380.787	267.709	43.0954	255.397	236.594	299.598
487	FA(20:3)-H(b)	16362.7	12978.1	14208.6	3996.28	25226.8	885.637	50811.2	11601.7	10630.9	5860.02	2906.29	22794.8	1112.48	32226.2	10828.2	11059.5	6609.3	2785.97	14228.6	663.883	44709.7	1017.93	143.969	1018.41	931.209	1114.78	818.056	1203.67	707.95	502.391	71.405	488.163	454.502	565.18	390.383	612.996	525.62	76.2151	513.628	479.063	565.516	433.625	642.483	499.967	47.4318	495.132	469.431	502.111
488	FA(20:4)-H	64519.1	57902.5	51364.7	15238.5	96446	1150.45	288083	50195.2	54614.2	23005.7	10752.8	85548.8	2490.22	210135	53224.1	55383.3	31226.7	16155.3	71875	2829.71	205292	1462.61	151.335	1481.78	1331.76	1554.04	1287.5	1664.71	827.827	289.08	122.111	247.313	222.532	309.793	153.506	634.6	395.531	141.784	373.015	290.986	445.116	260.05	634.311	212.13	89.0886	224.904	152.191	256.215
489	FA(20:5)-H	10017.2	14315.9	6055.98	1823.27	12884	32.0626	121673	12729.4	24710.5	3187.56	1635.49	14381.4	139.98	125338	7512.21	10192.4	3913.03	1463.94	7048.11	195.949	46938.4	666.974	160.421	695.27	615.372	785.871	387.571	818.921	197.9	196.304	134.452	174.144	135.731	242.231	0	485.277	166.116	55.3623	175.187	128.121	211.619	89.2318	220.896	83.4626	76.5694	72.195	24.2483	131.701
490	FA(22:4)-H	74481.9	55013.2	62085.4	32254.6	96998.6	1720.57	318299	53184.7	43611.8	36387.4	19329.3	80941.7	6153.35	172431	71290.3	55815.6	50465.8	37822.8	104743	3399.98	207239	4090.52	954.342	3772.93	3700.04	3880.4	3398.34	6006.96	2660.85	893.346	437.379	922.842	562.223	1185.91	23.2128	1667.3	1324.65	736.496	1237.53	770.533	1989.89	446.894	2170.4	1255.53	396.012	1212.43	1019.17	1540.49
491	FA(22:5)-H	175613	142273	141412	72662	232642	2458.62	991775	150921	148147	89504.1	46077.3	231529	9432.35	578006	165610	144666	122296	70447.9	248546	7908.76	672169	8739.6	1498.35	8400.85	7954.33	8887.16	7250.03	11531.1	4888.38	981.588	725.14	1043.25	281.828	1681.87	0	2175.51	2715.92	1777.31	2482.39	1567.25	3676.51	599.73	5394.26	948.099	515.791	746.275	701.603	1289.64
492	FA(22:6)-H	142715	180301	91108.2	42639.2	165205	8204.21	1.16217e+06	97326.5	118709	44345.2	31812.4	98730.3	11964.7	511879	108836	103125	63207.4	46525.6	125735	13297.6	382129	3792.86	876.202	3675.7	3225.13	4182.73	2783.46	5195.61	3878.66	4119.4	2096.04	3642.33	2544.16	5398.53	1210.12	7683.02	4783.45	1891.34	4218.07	3736.52	6219.1	2474.18	7328.27	3791.64	1711.5	3604.99	2315.85	5261.91
493	FA(24:4)-H	862.944	724.286	727.918	415.038	1088.43	0	4743.31	804.576	552.431	707.325	334.271	1035.91	87.4509	2145.77	1180.46	1006.27	847.591	502.001	1741.12	0	3772.77	717.451	569.209	606.455	267.291	1069.55	135.999	1577.64	198.837	200.328	212.689	112.742	35.6938	292.357	0	701.555	746.546	423.608	718.449	523.899	853.788	217.878	1466.55	342.445	452.484	86.4824	40.2384	719.103
494	FA(24:5)-H	5235.67	2768.98	4267.72	3655.41	5685.3	2388.71	23190.6	4947.28	2485.78	3947.59	3418	5248.92	2806.93	13325.5	5111.69	2514.11	4456.04	3403.64	5454.88	3044.98	14215.2	3162.85	205.13	3115.39	3013.77	3254.34	2963.41	3502.38	3294.54	3397.26	695.693	3231.97	3069.17	3959.84	2104.71	4539.78	3500.37	474.942	3287.65	3234.41	3569.57	3144.8	4401.91	3702.83	473.704	3872.23	3288.88	4063.73
495	FA(24:6)-H	12485.1	9309.87	9645.33	6712.36	15319.3	1771.74	63705.5	11035.7	8415.12	8007.96	5470.85	14467.3	2974.94	40159.2	10748.3	6979.99	8432.92	5552.92	13477.2	3207.54	29130.6	4799.88	1048.26	4679.87	4221.79	5305.03	3437.72	6419.29	3635.35	2867.55	1106.27	2671.02	2180.57	3432.66	1303.39	5297.49	3273.47	971.678	3512.24	2836.32	4057.9	1685.61	4079.94	3497.53	1172.69	3076.1	2734.22	4504.34
496	AC(10:0)	6.04065	5.50365	4.73521	3.82733	6.25825	1.86937	59.6457	7.85716	19.3122	4.09423	3.6337	4.92087	2.14892	113.217	10.3738	25.7155	4.18357	2.95135	6.65238	1.75479	147.394	4.43796	0.58945	4.25405	4.03293	4.6413	3.91112	5.47893	13.0273	2.61178	0.854815	2.40627	2.18738	2.48972	1.74852	4.73248	3.74884	0.369857	3.70022	3.50759	3.78064	3.4066	4.43518	0.96161	0.100831	0.971532	0.898144	1.00928
497	AC(12:0)	4.03721	5.95347	2.38435	1.57498	4.51827	0.557572	58.0209	4.21746	7.22716	2.1194	1.33629	3.84464	0.627372	38.871	7.28551	15.7542	3.99376	1.8893	5.17941	0.980202	89.509	1.13198	0.232896	1.06613	0.989861	1.18921	0.910148	1.55478	3.585	1.10583	0.885183	0.889106	0.722333	1.02186	0.449991	4.38084	2.11505	0.61146	1.90491	1.81242	2.0093	1.71288	3.34192	0.264463	0.20338	0.149775	0.136606	0.34898
498	AC(12:1)	3.36049	2.35885	2.98682	1.59547	4.5495	0.466167	22.0683	3.08606	3.13915	2.27421	1.48914	3.96846	0.625735	18.6487	3.95233	4.13692	2.96664	1.59731	4.0966	1.05199	21.81	1.75177	0.953542	1.66663	0.910849	2.46059	0.845609	2.94756	2.62962	1.59311	0.999596	1.14157	0.965664	1.7998	0.636731	3.86486	1.79359	1.47838	1.19004	1.03999	1.48336	1.02721	4.78314	3.1949	1.90161	2.84622	2.18355	4.44514
499	AC(13:0)	0.357027	0.587378	0.182794	0.138029	0.320918	0.0702492	5.25906	0.224054	0.240089	0.163469	0.13063	0.213219	0.0861055	1.4414	0.476301	0.954574	0.176595	0.12511	0.303429	0.0832558	4.87305	0.166902	0.0217413	0.158407	0.156124	0.178625	0.142675	0.201194	0.466995	0.13447	0.0324454	0.142868	0.121889	0.153349	0.0761426	0.192158	0.264382	0.0418108	0.242234	0.234911	0.298365	0.232381	0.3199	0.100166	0.0236595	0.103725	0.0962226	0.111626
500	AC(14:0)	2.43335	5.73335	0.881905	0.573392	2.07595	0.223969	47.9677	2.9562	8.48923	0.67966	0.420124	1.26499	0.287381	46.5553	9.06156	29.0255	2.46327	1.21144	3.36978	0.351539	162.261	0.87461	0.156044	0.876485	0.753747	0.966825	0.687623	1.0973	3.95202	0.686535	0.16066	0.665569	0.590474	0.759864	0.437021	1.01586	2.28335	0.15112	2.24783	2.19042	2.32303	2.13217	2.5529	0.163162	0.0356026	0.158515	0.14147	0.181833
501	AC(14:1)	2.02482	3.78277	0.780829	0.526923	1.61816	0.289507	34.4821	1.4388	2.61573	0.584646	0.495259	0.873226	0.285404	14.5549	2.86175	5.38086	1.05358	0.727607	1.85841	0.327278	26.5869	0.496923	0.0687276	0.501446	0.457774	0.541662	0.39601	0.584355	1.58436	0.407265	0.0465148	0.406701	0.378917	0.44061	0.328245	0.507028	0.828012	0.0686145	0.828048	0.808379	0.850248	0.721412	0.931096	0.257988	0.0326353	0.251408	0.245968	0.255511
502	AC(14:2)	0.616724	1.59912	0.256814	0.188455	0.42792	0.119284	16.8684	0.549871	1.06653	0.182492	0.154714	0.267539	0.101056	4.84344	0.788009	1.4448	0.329694	0.247583	0.490303	0.103899	7.08193	0.146343	0.0315515	0.150804	0.119629	0.169184	0.107876	0.184027	0.310796	0.124501	0.0199476	0.123523	0.108338	0.138609	0.0972953	0.171245	0.157001	0.0187035	0.152379	0.145583	0.169944	0.134473	0.183659	0.123438	0.0249718	0.126171	0.1059	0.128649
503	AC(15:0)	0.163293	0.104758	0.143737	0.120009	0.179919	0.0607616	1.42101	0.142275	0.0464357	0.136314	0.114206	0.169882	0.0521296	0.235551	0.158783	0.0661666	0.147	0.110067	0.18639	0.0667096	0.333585	0.130067	0.0255202	0.126529	0.110258	0.141204	0.104508	0.171906	0.146419	0.132095	0.0313102	0.129175	0.109857	0.147163	0.0777135	0.195581	0.143962	0.0336329	0.149881	0.114653	0.166986	0.103776	0.184639	0.136735	0.0336378	0.121432	0.117647	0.159864
504	AC(16:0)	3.46535	7.72743	1.59326	0.983814	3.41354	0.16457	100.575	3.95078	11.7855	1.22756	0.789192	2.83098	0.323061	67.8973	16.0396	49.3232	4.18755	2.22564	6.99198	0.289449	269.589	1.24788	0.153022	1.24742	1.15115	1.36037	1.03893	1.43641	4.43013	0.970548	0.246161	0.921457	0.836125	1.08781	0.579197	1.49242	2.4191	0.378894	2.43085	2.10648	2.63405	1.99004	2.96275	0.0963295	0.053935	0.109072	0.0485248	0.137076
505	AC(16:0) [+OH]	0.229393	0.293098	0.17284	0.138452	0.223095	0.0718811	3.70094	0.280238	0.570399	0.171434	0.120033	0.211462	0.0796333	3.37118	0.507401	1.05528	0.230009	0.188204	0.314185	0.110124	5.87381	0.533074	0.130702	0.509234	0.440486	0.63881	0.380002	0.700402	0.663719	0.480108	0.132737	0.516247	0.363186	0.553129	0.279048	0.724086	0.530251	0.0951716	0.533597	0.497288	0.60026	0.373996	0.632651	0.0843027	0.0437539	0.0776055	0.0480851	0.10605
506	AC(16:1)	1.33566	2.29623	0.607114	0.438316	1.18682	0.18006	17.9807	0.996911	1.43275	0.481245	0.367612	0.822105	0.196421	7.92017	2.38154	4.60591	1.03706	0.724062	1.62413	0.274639	24.7995	0.323221	0.0333863	0.324858	0.2963	0.337526	0.286372	0.374709	0.891322	0.208063	0.0352564	0.217828	0.175062	0.226108	0.15495	0.259908	0.440944	0.0305794	0.451822	0.429595	0.456457	0.388158	0.473675	0.140361	0.03927	0.145074	0.119852	0.165205
507	AC(17:0)	0.75475	0.39145	0.695394	0.580435	0.813662	0.393276	5.49463	0.77251	0.29472	0.712493	0.598957	0.831304	0.466572	2.04276	0.701357	0.132115	0.700686	0.60166	0.767855	0.489515	1.03234	0.593125	0.231437	0.482886	0.423918	0.72085	0.418281	0.970266	0.581985	0.629345	0.21644	0.614389	0.446649	0.759399	0.316995	1.04018	0.435942	0.145414	0.442649	0.388338	0.490876	0.206319	0.646846	0.575052	0.198951	0.502562	0.453121	0.595982
508	AC(17:1)	0.17683	0.245579	0.146816	0.106334	0.18237	0.0306651	3.63974	0.147351	0.0734257	0.13775	0.106346	0.16363	0.0373791	0.427979	0.211551	0.187506	0.155069	0.117563	0.230009	0.0454799	1.03006	0.13676	0.0338085	0.138482	0.113494	0.162511	0.0906403	0.177267	0.156513	0.10925	0.0348685	0.100584	0.0854326	0.120526	0.0656268	0.196617	0.136493	0.0375639	0.127407	0.116614	0.150946	0.0925106	0.199825	0.123687	0.0576129	0.108364	0.0963489	0.125486
509	AC(18:0)	1.4012	1.82664	0.970691	0.719858	1.57165	0.387678	25.3438	1.56978	2.51152	1.0824	0.763656	1.33456	0.357249	14.9356	3.87076	8.29487	1.7677	0.945613	2.90128	0.431767	44.3165	1.31736	0.103476	1.34275	1.30975	1.38523	1.12041	1.40012	2.65886	1.23283	0.257261	1.17483	1.05465	1.3486	0.87852	1.71519	1.17427	0.262847	1.14221	1.00635	1.22205	0.904384	1.64712	0.346282	0.071254	0.342715	0.292959	0.365997
510	AC(18:1)	3.79362	5.51253	2.09582	1.23351	4.18368	0.334618	57.2044	3.77163	4.48318	2.21798	1.25409	3.55957	0.595052	21.6557	11.3501	23.6507	5.10421	3.40782	7.54848	0.435955	129.948	0.753846	0.132259	0.758179	0.6871	0.85614	0.552418	0.902097	2.75767	0.523735	0.12769	0.517974	0.463283	0.569242	0.265465	0.780866	1.17375	0.279403	1.16562	0.94661	1.38495	0.858639	1.52094	0.105803	0.0340218	0.109226	0.0912424	0.120368
511	AC(18:2)	2.20198	2.10154	1.61764	1.35739	2.2114	0.968367	20.283	2.14467	1.38083	1.58219	1.36092	1.93984	1.03847	6.23249	4.19747	4.1889	2.89755	2.13973	4.13983	1.00522	19.5688	0.653773	0.0602772	0.641909	0.61393	0.65869	0.602895	0.767038	0.817741	0.605879	0.0708879	0.618467	0.560595	0.656224	0.41788	0.70068	0.64909	0.0878517	0.684951	0.581571	0.70662	0.526518	0.737164	0.659275	0.111513	0.65533	0.576847	0.755647
512	AC(18:3)	0.141547	0.205542	0.0901904	0.0698555	0.139686	0.0221676	2.49319	0.133612	0.119636	0.085429	0.0629654	0.128337	0.0385674	0.480538	0.153839	0.0903347	0.127777	0.0984491	0.181043	0.0362604	0.477087	0.0873593	0.0141272	0.0907303	0.0825038	0.0971827	0.0626836	0.100916	0.102421	0.0743012	0.0174792	0.0701879	0.063271	0.0849682	0.0488317	0.117602	0.09001	0.0224996	0.0839645	0.078179	0.108226	0.0611193	0.118448	0.0956144	0.019829	0.0899152	0.0818294	0.0996971
513	AC(20:3)	0.0955232	0.0957475	0.0731151	0.0526018	0.104039	0.0152039	1.0842	0.0789771	0.0500379	0.0620943	0.0434083	0.0972857	0.0146892	0.210235	0.0902699	0.0516664	0.0731848	0.0617128	0.105481	0.027531	0.248578	0.0758677	0.0273663	0.0701647	0.0532062	0.0984669	0.0480668	0.111356	0.0413569	0.0601906	0.0166883	0.0640414	0.0533447	0.0745146	0.0293456	0.0799387	0.0548656	0.0249004	0.0455247	0.0368036	0.0693503	0.0324696	0.0944859	0.0846605	0.0326358	0.0770205	0.0642891	0.0886219
514	AC(20:4)	0.0861172	0.151348	0.0496685	0.0282329	0.0863217	0	1.81818	0.0690715	0.0870375	0.0347552	0.0227662	0.0845087	0	0.35799	0.0912879	0.106471	0.0602893	0.0333929	0.114147	0	0.515989	0.0663718	0.0397573	0.0649546	0.0415905	0.086685	0.0146357	0.125955	0.00753739	0.0237085	0.0184131	0.0242203	0.00790904	0.0358825	0	0.0599185	0.00466246	0.0101526	0	0	0.00202985	0	0.0252683	0.00782179	0.010783	0.0042105	0	0.0103609
515	AC(20:5)	0.0399133	0.0519237	0.030923	0.0206018	0.0447986	0.00358187	0.718135	0.0355945	0.034202	0.0264887	0.0187337	0.0379736	0.00412042	0.178135	0.036107	0.0166287	0.0312871	0.0252085	0.0428813	0.00537191	0.0774606	0.0353685	0.00925552	0.0387458	0.0314053	0.041496	0.0195016	0.0438464	0.0308004	0.0310764	0.0108077	0.0295647	0.0255645	0.0334679	0.0136183	0.06203	0.0254692	0.0140106	0.0236263	0.0207748	0.0358985	0.00381996	0.0419293	0.0218548	0.0117264	0.0210735	0.0122355	0.0317897
516	AC(22:6)	0.0441583	0.0253011	0.0416245	0.0272683	0.0578421	0.00227806	0.263181	0.0425771	0.0218116	0.0394237	0.0271439	0.0511563	0.00425621	0.0964571	0.0363489	0.0234059	0.0268398	0.0181902	0.0509721	0.0108286	0.108734	0.0349753	0.0328303	0.0283395	0.0177477	0.0328058	0.00610577	0.0985553	0.0257785	0.0244094	0.0180453	0.0204183	0.0106434	0.0380155	0	0.0605202	0.0122496	0.00800616	0.0102288	0.0081009	0.0170006	0.00213096	0.0242599	0.0267951	0.0152344	0.0270004	0.0168681	0.0328765
517	AC(24:0)	0.187418	0.150397	0.167224	0.129131	0.201786	0.0399497	2.12277	0.221366	0.216816	0.173995	0.13632	0.232713	0.0761012	1.34246	0.42013	1.04386	0.200652	0.141137	0.268398	0.032903	6.0406	0.534971	0.0865176	0.546311	0.530986	0.574759	0.375405	0.63168	1.97493	0.0179681	0.0210052	0.0113274	0.00429061	0.0225911	0.00130978	0.0869397	0.320822	0.145726	0.301454	0.191721	0.456237	0.178368	0.480678	0.00633605	0.00810018	0.00246441	0.000540999	0.0114887
518	AC(14:0) [+OH]	0.189605	0.368146	0.0869362	0.061491	0.163097	0.00940898	3.71988	0.262032	0.798647	0.0701556	0.0408843	0.113409	0.0126822	4.54266	0.529877	1.57043	0.128979	0.0807981	0.232908	0.00913954	8.85053	0.242117	0.0660462	0.241416	0.191819	0.29543	0.1647	0.316448	0.653542	0.195124	0.0550287	0.184709	0.14882	0.244001	0.123492	0.323014	0.394589	0.0535861	0.386623	0.353542	0.431418	0.334883	0.470539	0.021764	0.00411175	0.0225704	0.0189274	0.0242639
519	AC(14:1) [+OH]	0.583058	0.489393	0.454216	0.243865	0.768997	0.0750427	3.54035	0.514567	0.447342	0.445068	0.226561	0.676611	0.0711989	2.02951	0.825235	1.27708	0.449969	0.284255	0.776719	0.156632	7.04135	0.310763	0.136669	0.303509	0.194638	0.411192	0.166338	0.485787	0.528474	0.365855	0.323441	0.209465	0.168325	0.432828	0.141076	1.36446	0.34061	0.256263	0.245335	0.215791	0.279023	0.197271	0.859522	0.0888896	0.0360846	0.0932123	0.0621519	0.10394
520	AC(16:1) [+OH]	0.358177	0.196046	0.30433	0.27249	0.367316	0.187929	2.24	0.379897	0.309783	0.286885	0.271042	0.336176	0.218348	1.87358	0.555197	0.80772	0.328192	0.291395	0.423958	0.24927	4.79191	0.256887	0.0385384	0.250916	0.234038	0.271546	0.211576	0.321079	0.33388	0.240324	0.0445057	0.243733	0.211332	0.279014	0.147871	0.307415	0.25978	0.0231106	0.26082	0.250564	0.269922	0.224288	0.292653	0.205656	0.0315627	0.19259	0.187638	0.230996
521	AC(18:1) [+OH]	0.149177	0.233325	0.0932881	0.0614682	0.14549	0.00962066	2.89388	0.149372	0.217621	0.0815785	0.0578834	0.128102	0.0355931	1.18019	0.344097	0.661194	0.145186	0.107241	0.232649	0.0636601	3.46808	0.17283	0.0814808	0.180387	0.132646	0.233011	0.0452384	0.263681	0.199893	0.187344	0.067926	0.171584	0.133604	0.243887	0.0742231	0.278322	0.122227	0.0372308	0.117836	0.107607	0.146137	0.0662126	0.17171	0.0247848	0.0134624	0.0248083	0.0154174	0.0333884
522	AC(20:3) [+OH]	0.0454231	0.0204534	0.0430821	0.0306173	0.0586205	0.00641377	0.11603	0.0620728	0.0639511	0.0517992	0.0332034	0.0685315	0.0195993	0.39023	0.0598193	0.049254	0.0500948	0.0290763	0.0694269	0.0152798	0.261459	0.0400806	0.0201831	0.0401155	0.0313876	0.0497422	0.00992188	0.0689015	0.0487022	0.0437315	0.0175634	0.0477127	0.030391	0.0547825	0.0155799	0.0759782	0.0478934	0.0203725	0.0489664	0.0388749	0.0566837	0.0171898	0.0774705	0.0447671	0.0250017	0.041429	0.0316408	0.045923
523	AC(24:0) [+OH]	0.660505	0.27589	0.646251	0.51959	0.75657	0.26983	4.16772	0.696641	0.173137	0.704572	0.562273	0.78097	0.380245	1.08346	0.680843	0.150182	0.695364	0.574794	0.785485	0.40138	0.949658	0.0946887	0.0930069	0.0633211	0.0408203	0.0943201	0.027476	0.276041	0.12819	0.11316	0.0688995	0.0907361	0.0793233	0.153851	0.00623195	0.264793	0.114003	0.0771905	0.133209	0.0488478	0.172626	0.0171898	0.193918	0.173149	0.076768	0.158403	0.129676	0.170034
524	MG(14:0)	100895	92732.2	70157.4	20716.5	162855	467.613	448909	130146	138239	56268.3	18909.7	241928	1249.43	514013	119554	141560	56598	20545.1	172847	433.042	523497	17872.6	4065.11	16817.3	14835.6	21554.6	13519.1	22772.9	3345.77	3047.56	1088.48	2952.88	2239.04	4096.64	1374.72	4488.92	1881.13	492.173	1903.38	1559.31	1969.26	1323.16	2721.04	1274.93	588.196	1051.61	891.959	1713.56
525	MG(15:0)	9438.57	8314.5	6568.9	2144.48	14969.2	137.962	42737.2	10913	12884.6	4978.89	1447.15	19726.2	0	43822.6	7188.12	11148.3	3229.52	1306.02	6516.89	0	54376	2184.63	633.239	2236.17	1698.91	2755.52	1406.06	2780.95	297.934	272.866	196.048	238.401	141.558	422.726	0	658.539	216.702	140.263	192.98	160.677	215.843	61.6281	479.251	32.9329	80.6688	0	0	0
526	MG(16:0)	406671	260400	398796	165894	595903	3109.98	1.27271e+06	414450	360052	279239	133097	678775	4754.06	1.19168e+06	294185	277062	221903	85226.5	380797	1046.66	1.02442e+06	39936.4	6651.38	38480.1	37180.2	43808.3	30729.3	49597.5	7228.57	13529.4	3193.18	13160.6	12507.8	14662.9	7635	20780.9	22280	13350	22347.7	10049.2	34220.5	9773.56	35083	8173.41	1731.65	8381.83	7076.62	8947.24
527	MG(16:1)	42809.3	37972.1	32116.8	10282.4	66730.6	157.48	189789	47658.8	48413.6	29266.9	9746.61	81620.9	388.182	157359	27989.6	28347.6	22025.1	7100.56	39283.7	80.6604	112050	7906.55	2127.09	7927.53	6261.51	9686.71	5234.82	10370.2	941.971	350.828	196.233	271.201	206.898	508.646	128.858	839.536	362.094	198.693	382.41	196.46	489.794	127.269	620.408	46.1639	46.2268	45.1773	4.14419	78.6788
528	MG(17:0)	5078.98	4279.02	3685.32	1424.23	7876.68	100.073	23535.4	5517.45	6422.2	2011.85	862.252	8290.86	186.279	21017.2	3789.86	4787.05	1760.15	701.505	4867.62	102.486	19356.1	1078.43	143.741	1129.41	1012.87	1174.49	837.431	1210.78	273.204	170.886	71.0233	157.332	123.563	208.064	55.476	357.559	237.542	80.3067	225.028	171.475	288.634	157.635	354.102	111.944	44.0834	112.505	96.1003	128.472
529	MG(18:0)	24598.7	27009.6	13759.1	3684.21	39212.7	533.882	145970	31908.6	42168.3	7822.34	3221.2	47174.2	531.856	154114	23076.9	39842.7	6732.62	2598.42	13193.3	551.904	152245	3835.24	805.402	4079.7	3466.65	4195.68	2538.79	4816.58	2099.37	2810.71	539.21	2745.14	2422.47	3186.62	2098.03	3868.7	7472.8	5929.35	6749.75	2383.42	12496.2	1647.1	14350.5	2180.57	434.163	2177.59	1790.26	2540.87
530	MG(18:1)	97006.5	81738.1	75553.9	31197.6	146748	1905.17	525294	123275	121078	87198.7	30451.5	183757	2103.5	438412	75014.8	70236.2	59773	18058.4	120516	324.02	244298	39658.7	4440.5	39472.9	36954.4	42843.4	33578.7	45345.8	10908.1	22571.6	3991.86	21665.4	19228.8	24112.5	17298	32595.4	21701.9	2490.45	22068.2	20041.3	22818.7	18360.4	25279.9	21467.3	8688.46	19687.7	14250	29004.6
531	MG(18:2)	67631.7	62540.7	46719.8	16686.4	106938	418.486	432615	86907.6	90801.4	46666.3	19534.5	127542	1115.4	296463	52991.6	51125.7	36988.9	11748	66206.7	505.822	179510	6660.3	689.316	6680.62	6215.39	7276.92	5705.29	7359.25	2192.29	7325.92	2010.48	6649.38	6068.78	7710.59	5386.54	12964.9	9368.44	2696.33	9502.49	6999.76	11628.4	6505.75	12197.4	6207.1	1584.74	5841.54	5100.14	7392.81
532	MG(18:3)	13431.6	14401.8	8065.96	3178.07	19210.8	49.3935	114005	19719.7	22623.9	10597.4	3478.56	25469	182.358	90086.1	12021.6	12572.1	7035.67	2914.74	16214.9	0	41301.7	3308.08	203.006	3358.38	3215.51	3449.19	2971.27	3513.08	269.3	1126.28	515.735	919.848	773.641	1248.14	613.434	2192.25	1257.76	547.43	1302.07	812.819	1660.09	593.41	1919.83	910.814	291.54	797.372	690.818	1128.55
533	MG(20:0)	635.085	508.16	480.565	251.905	913.926	14.8478	2746.5	660.374	658.16	370.64	184.075	1002.41	45.0016	2411.95	486.559	596.128	239.392	131.83	550.909	15.2638	2567.32	84.563	65.7184	59.3206	33.2229	132.133	27.6583	180.151	91.4027	134.587	69.557	127.165	93.7463	146.47	38.0108	290.869	175.492	54.8781	191.972	153.675	202.799	83.1974	238.495	127.773	47.7353	122.811	85.7422	165.398
534	MG(20:1)	2062.12	1638.27	1847.18	686.939	3186.23	44.4607	10586.4	1795.86	1880.78	1015.99	362.589	2552.16	87.1979	7764.94	1334.12	1457.25	746.46	391.626	1583.18	0	5205.1	111.469	57.174	101.091	81.1367	129.471	43.7735	209.44	88.1328	79.4843	49.5719	79.2257	29.5688	129.783	18.9777	163.408	94.9397	79.3591	90.0695	33.9515	159.027	0	192.241	109.254	82.2849	93.9498	51.3202	136.663
535	MG(20:3)	4765.82	3671.84	4088.07	1636.82	6896.14	128.023	22269.2	3770.36	3298.29	2721.06	1234.98	5855.23	207.881	11041	2633.13	2313.33	2211.57	723.026	3464.09	100.305	7654.44	615.581	147.197	655.814	515.273	734.52	401.045	751.634	230.63	188.405	50.424	202.774	152.108	225.362	88.6918	248.527	188.301	84.384	194.256	110.855	247.787	98.6842	293.926	164.048	38.3264	161.926	141.106	177.683
536	MG(20:4)	3721.56	3448.03	2580.21	971.41	5590.79	0	18194.1	3949.03	4312.55	1983.45	577.534	6091.81	0	16006.7	2655.5	3284.9	1241.44	387.907	3133.49	0	12433.9	472.099	172.633	436.624	406.313	608.54	220.355	676.939	34.2694	62.4305	92.12	0.801934	0	122.601	0	258.194	0	0	0	0	0	0	0	21.9083	53.6641	0	0	0
537	MG(20:5)	451.654	530.443	299.392	125.555	639.071	0	5392.97	647.917	864.084	214.641	106.889	896.137	36.3464	3619.68	352.33	342.608	228.031	105.003	470.183	1.82482	1418.92	224.58	80.6937	210.673	183.564	291.534	112.745	320.375	34.7238	64.6624	43.1415	59.8256	38.115	77.8801	9.50269	167.818	83.2461	37.3055	93.597	75.7423	107.232	14.7783	115.937	60.0424	47.7588	53.8088	23.4247	97.9328
538	MG(22:4)	46.2969	26.3885	43.7227	25.5755	62.0134	0	130.039	55.8595	36.0826	48.4448	26.8214	82.282	3.61795	134.261	58.7406	37.6435	49.3305	21.8341	94.2749	0	117.795	46.3362	18.1933	46.8833	35.3699	56.164	21.2418	72.2188	77.8249	59.4794	34.9387	68.3156	32.7582	77.9746	4.75135	138.999	69.1512	20.9955	69.8387	67.578	83.0067	31.1987	89.8106	34.9688	20.2156	38.5163	16.7437	51.9838
539	MG(22:5)	4422.55	3475.92	3728.47	1410.83	6724.66	94.6143	22956.6	4224.97	4060.97	2568.79	1082.56	6653.07	104.498	14444.7	3293.44	3020.86	2475.22	917.883	4626.03	31.7125	11923.3	776.452	151.743	770.447	685.958	814.622	595.628	1035.05	201.273	104.204	57.3368	89.6085	69.0854	126.101	14.1543	241.277	634.866	656.348	498.67	64.8449	1135.07	38.6997	1505.71	69.196	45.5905	62.6187	40.2001	87.768
540	MG(22:6)	11291.2	12993	8264.97	2237.61	15780.1	109.17	107368	11185.6	14721.1	3629.8	2038.1	14113.2	113.585	51881.2	7020.37	8056.51	4438.07	1467.25	11093	74.5997	33894.2	105.457	61.9984	82.4862	65.2405	115.939	58.9623	222.222	26.2763	65.7994	44.5443	71.2021	29.5833	97.0441	0	131.532	70.7842	33.335	71.0123	60.458	81.5518	19.7487	120.927	141.684	116.991	111.301	61.453	240.765
541	DG(14:0_16:0)	161792	145694	119651	40011	260826	1913.99	584093	183211	185745	106061	31213.4	308009	15831.9	637648	188452	216448	87126.6	49093.1	245669	9877.52	908950	89803.4	7020.24	90566.8	84733.4	93349.5	80808.8	99812.2	37474.7	35354.7	4530.34	37049.5	34074.2	38636.8	25769.2	41561.5	25423.8	3641.36	23675	22952.3	27606.8	22381.9	31181.8	34926.6	4073.7	33431.6	32219.3	36717
542	DG(16:0_16:0)	217771	198184	147605	55799.3	324133	3125.35	895324	213679	227162	115969	41099.4	344252	17876.8	752676	152275	163431	109926	44338.1	201270	8209.72	674101	89924.3	7396.75	89239	85747.1	95800	79693	98804.4	32820.4	302932	88275.5	292113	241179	374255	161750	431067	135284	10117.9	134116	131248	137282	122152	152689	298488	120720	297881	193346	407992
543	DG(16:0_16:1)	184842	151379	155719	60920.6	276518	3548.25	732351	161651	148031	124655	40116	250761	6277.25	470830	123584	112762	118082	40409.9	172910	4242.16	490864	34594	868.318	34625.3	34292.9	35074.9	33191.5	35715	19665.2	6951.08	1326.93	6741.7	5665.03	7762.66	5255.9	9509.22	6344.8	711.909	6261.79	5891.97	6848.32	5422.93	7309.75	5582.07	1728.44	5234.31	4073.64	6927.55
544	DG(14:0_18:2)	209691	194004	156789	60450.4	297388	2360.11	1.20899e+06	263044	271831	168340	71472.7	367270	21317.8	1.16764e+06	279343	284173	157647	84311	487900	8720.41	1.04577e+06	19211.3	1295.32	19743.4	18776.9	19901	16922.4	20450.2	47393.3	19286.3	2512.01	19696.4	18185.1	21188.7	14627.9	24024.4	14402.6	4583.93	13323.5	10447.4	18650.4	10054	19800.1	24232.1	2308.75	23846.8	22765.8	24857.7
545	DG(16:0_18:1)	1.80987e+06	782505	2.05005e+06	1.08593e+06	2.44242e+06	60562.3	3.32189e+06	1.66869e+06	871886	2.00007e+06	825678	2.39365e+06	258486	2.83567e+06	1.51055e+06	842249	1.69192e+06	765830	2.30665e+06	103815	2.99789e+06	128290	6102.33	128540	126191	131568	118402	136270	74718.5	1.79571e+06	417678	1.86663e+06	1.70737e+06	1.94208e+06	1.01341e+06	2.63095e+06	641554	51030.5	623815	606659	673960	590371	719708	1.95507e+06	270812	2.0044e+06	1.78649e+06	2.09022e+06
546	DG(16:1_18:1)	239791	207712	189135	78541	344242	4171.29	1.35675e+06	238551	215629	185267	69742.6	351886	9157.83	766577	168542	151553	152190	56766.2	259321	7710.02	654365	25663.4	1778.94	25326.3	24619.8	25725.6	24047.1	29037.6	21443.5	11358.7	1443.69	10785.9	10327.2	12360.1	9582.06	14017.5	9605.49	2168.59	8811.19	7982.17	11465.8	7540.94	12413.2	11784.9	2070.82	11651.7	10065	12984.5
547	DG(16:0_18:2)	934467	745361	707254	306548	1.51851e+06	13648.9	3.5932e+06	942201	860672	646290	224684	1.48858e+06	74597.3	2.86185e+06	766412	632366	671763	230484	1.24482e+06	28428.6	2.11717e+06	56428.9	6488.05	56058.3	53880.4	61007.9	46302.1	64342.8	93906.3	928703	134662	921063	869969	982955	680780	1.20404e+06	583296	120429	557614	491521	689785	451038	730176	1.18718e+06	118340	1.15596e+06	1.14356e+06	1.16323e+06
548	DG(18:0_18:1)	149413	110803	128346	46729.2	235559	7378.61	490000	124919	109389	78573.4	33826.2	209241	8470.79	403174	93746.9	112046	47624.2	21948.9	107143	11557.1	518232	10550	3306.51	10346.7	7864.18	13188.2	7003.24	14431.2	11295.5	110589	58179.9	98863.1	79901.1	166420	26969.6	208293	23105.9	3180.69	22306.1	21062.5	24903.2	19552.5	28054	140445	48003.5	142324	111572	181426
549	DG(18:1_18:1)	627626	312009	668767	348305	888321	20082.6	1.31007e+06	609545	326622	719197	282612	865634	67570.7	1.09817e+06	507427	311146	446184	188206	719040	53645.4	1.0568e+06	39069	1375.6	39340.5	38728.2	39982.1	36640	40373.2	32767.1	925300	188551	994109	850980	1.04971e+06	528789	1.14474e+06	396748	71652.2	401111	340194	461343	308064	468895	1.1844e+06	120923	1.15168e+06	1.09337e+06	1.22963e+06
550	DG(18:0_18:2)	156190	99484.1	139020	61427.6	240887	5402.03	395464	167625	118261	140025	54018.7	256929	17946.2	385490	141728	112435	125783	51317	194834	12790.8	501737	5006.94	646.662	5034.75	4496.73	5507.75	4222.14	5767.2	6183.19	51158.9	9033.56	53223	46522.4	56594.2	32578.4	64147.9	25221	2215.92	24583.7	23697.8	25915.2	23248	29149.2	63967.7	4841	61798	60786.3	66719.8
551	DG(18:1_18:2)	528702	473736	379943	182901	754068	8242.57	3.42106e+06	587363	528185	446309	163861	885354	32970.2	1.99374e+06	447344	365834	362477	148119	699887	23943.1	1.26745e+06	35077.8	1946.92	36100.8	34437.3	36303.9	31591.5	36419.5	50118	559800	94862	565832	483105	629618	422122	715460	480646	46732.8	469030	447154	511693	430448	549591	631492	65669	621347	584089	656652
552	DG(18:2_18:2)	80542.4	78152.8	54244.2	24181.5	106405	1075.65	540055	81705.5	76784.3	57715.5	23846.2	115711	3647.26	269770	67300.8	54580.5	54545.6	23364.9	107040	2600.96	175844	2465.13	213.8	2488.86	2370.7	2606.48	2120.22	2715.84	4735.56	275808	23654	274723	260912	292464	216236	314876	204224	57370.2	187735	157596	254001	149406	276827	353595	45765.8	368545	320325	383536
553	DG(18:1_18:3)	84411.5	85431.7	54553.8	26104.2	120745	1401.63	717420	95667	93038.3	65084.6	25083.5	124809	3641.76	398110	74081.4	67148	58542	23458.2	92464.2	2288.89	263951	10036.9	1095.92	9972.27	9414.02	10571.4	8580.16	11697.7	6900.52	90707.1	17540.3	87741.5	74904.3	105340	68753.8	120357	69376.5	10798.1	64579.1	61676.4	78747.4	59732.1	83189.9	91729	7134.68	93725.2	86599.4	96671.2
554	DG(16:0_20:4)	42982	35970.3	33754.9	15492.9	60601.2	580.275	185322	37342.7	38749.7	24538.4	10980.8	50926.9	2184.65	137238	30360.3	29491.5	23517.8	7777.29	42108.7	1820.78	122419	2682.42	192.72	2606.21	2542.68	2796.51	2516.71	2983.98	5437.36	1366.64	1058.8	973.155	426.802	2591.63	323.417	2987.49	1127.12	663.218	1118.92	525.853	1734.71	511.122	1745.62	1051.64	589.767	1039.53	515.443	1561.7
555	DG(18:1_20:3)	9016.62	7031.34	7480.26	3094.71	13496.7	129.467	36996.1	6269.23	5210.38	4602.03	2100.42	10221.3	677.538	17975.9	5258.62	4646.61	3759.68	1719.81	6925.32	684.073	17183.4	446.497	66.534	435.838	395.655	497.297	371.659	535.603	438.612	224.85	161.318	150.417	97.324	351.954	72.4701	536.972	278.805	77.7681	243.118	227.199	338.505	207.057	387.346	108.952	72.8397	108.786	42.2472	164.618
556	DG(18:0_20:4)	26783	17604.8	25050.4	10913.5	39353.7	850.611	91154.4	20166.4	14395.1	15549.2	7570.81	31928.2	3872.53	53752.8	20803	16904	17766.8	8770.67	28645	3338.2	67674.9	800.638	81.1674	816.289	767.021	856.524	665.265	885.451	1084.38	1141.23	1145.44	693.949	124.423	2469	57.9602	2750	960.009	830.34	899.276	209.064	1728.22	192.081	1785.89	612.866	657.829	597.306	13.2057	1188.52
557	DG(18:1_20:4)	37260.9	32404.9	28495.9	12141.1	54300	489.064	201970	33408.1	32110.6	21524.9	9535.83	47966.6	3051.28	126736	27893.7	26564.4	16954	8288.92	34328	2288.32	93663.1	2359.27	219.05	2295.71	2200.47	2522.28	2131.44	2666.24	5346.39	2699.75	2852.65	1725.79	138.326	5879.6	59.1351	6916.15	2489.16	2210.85	2167.13	504.021	4514.06	481.298	4873.39	1851.84	2034.24	1583.72	25.8751	3516.42
558	DG(16:0_22:5)	15531.6	14686.6	11101.4	3716.38	24194.3	195.175	108610	15062.7	16874.7	8215.83	2962.72	23697.7	992.385	68579.3	13497.4	12665.7	10775.7	2489.47	19534.8	1176.38	53958.8	5533.71	561.684	5433.35	5373.52	5961.97	4663.8	6180	6472.1	792.338	915.017	342.64	175.418	1163.7	62.0621	2834.88	999.068	262.857	921.324	783.734	1218.21	751.811	1344.9	82.7277	61.8733	75.2603	29.6367	138.465
559	DG(18:2_20:4)	8614.11	7490.21	6789.57	3124.89	11694.2	119.115	44649.2	7217.5	6881.7	4153.77	2496.56	9953.46	566.893	27050.1	6305.6	5622.17	4704.12	2387.39	8058.94	394.283	18954.7	322.854	39.2883	310.331	298.096	325.882	293.129	398.252	615.284	2089.71	2429.88	1387.06	24.9593	3113.06	16.9988	6778.96	1358.55	1428.78	1133.21	75.3179	2617.24	70.0469	2980.23	1772.27	1943.91	1601.12	14.1091	3385.04
560	DG(18:1_20:5)	5200.97	5404.45	3841.33	1783	6984.7	82.9608	47014.3	5689.91	7465.89	3052.87	1632.74	7108.39	294.577	36567.4	3513.66	3241.52	2632.53	967.643	4583.54	256.105	12614.5	1098.05	98.8383	1109.58	1058.59	1144.51	941.051	1230.33	560.355	742.501	782.08	453.559	47.2661	1636.96	18.6957	1931.16	193.148	65.8755	176.571	137.94	245.294	130.519	281.963	84.6304	52.1818	85.7927	37.1034	132.021
561	DG(16:0_22:6)	37219.4	49457.8	22830.3	7904.72	48132.9	261.034	430072	35053.7	46859.5	14923.7	7108.58	36856.9	2050.25	195500	26377.3	27014.8	15372.2	5685.54	40680.5	1805.3	117984	1255	86.637	1258.9	1214.41	1295.77	1126.03	1378.52	3158.42	4559.95	5272.6	2476.38	72.937	8845.08	45.9943	13623.1	5397.45	5588.46	4545.68	368.985	10539.6	356.221	11422.8	6139.99	6757.3	5502.52	22.5723	11814.9
562	DG(18:1_22:5)	4842.36	4727.34	3327.96	1449.21	6699.24	79.0603	24660.2	3581.51	3542.4	2236.87	954.396	5246.42	205.115	13681.9	3340.89	3863.71	2032.12	855.199	3063.14	317.433	14248.9	59.448	7.66704	60.7826	54.14	66.0469	48.6399	66.7551	124.225	264.152	279.365	168.153	24.7731	445.594	7.96078	821.433	64.8005	26.2582	64.5705	45.9494	82.8989	31.1628	99.7483	24.528	3.7212	26.0356	23.1728	27.1321
563	DG(18:0_22:6)	20062.1	15442.5	17402.6	7994.98	26989.1	2804.96	97536.6	17911.8	14939.1	13165	7718.01	19683.9	2910.96	55817.5	16930.9	14026.7	13329.7	6270.42	21707.2	3970.69	57501.9	2697.98	132.309	2695.76	2599.5	2733.92	2560.68	2921.62	3350.03	5056.01	3702.7	3732.11	1957.97	7317.66	1755.06	12660.3	2016.84	372.981	2001.78	1682.65	2313.97	1621.9	2481.31	2527.06	169.583	2565.01	2379.58	2643.78
564	DG(18:1_22:6)	51050.2	65371.8	30970.8	12468.1	61887.6	310.54	551930	47871.6	62986.9	22157.1	11347.4	63504	1425.92	253170	33046.1	37798.2	19406.4	6020.07	51652.8	2262.74	163010	685.713	26.3417	697.825	665.358	702.765	649.131	710.55	1811.95	2760.98	3102.27	1598.8	45.4925	5466.41	28.9694	7948.49	255.837	100.565	241.988	174.621	337.698	149.164	380.117	2174.49	2359.85	2034.88	34.5312	4121.84
565	DG(18:2_22:6)	11778.6	15398.6	7423.24	3147.49	14492.2	81.6106	129750	10480.5	14889.8	4534.62	2851.34	9927.88	318.505	58114	7340.97	7221.51	4327.8	1546.03	12874.4	504.807	29320.8	71.332	10.9945	71.9997	62.8523	75.7839	58.7034	88.4407	279.359	240.501	268.864	134.232	3.81815	468.719	0.388331	730.135	56.663	49.1176	47.0639	12.9563	98.9468	12.255	115.767	13.7918	10.8403	11.5919	5.72443	16.3293
566	DG(O-32:0) [NL-O-16:0]	459.453	506.537	255.933	36.8247	711.46	0	2625.57	239.449	312.069	67.9827	9.14309	380.307	0	978.631	235.256	399.564	93.686	18.9578	158.778	0	1705.57	0	0	0	0	0	0	0	0.0056042	3.11978	8.29512	0	0	0.0345355	0	33.7761	162.738	65.4654	160.352	105.362	216.609	94.7278	238.602	0	0	0	0	0
567	DG(O-32:1) [NL-O-16:0]	102.523	82.2694	85.0192	35.1172	143.844	0	449.289	55.3613	50.9519	39.2551	22.4143	74.4862	0.722411	189.736	53.5664	35.4383	50.0492	31.6578	67.7414	0	167.619	0	0	0	0	0	0	0	23.1279	3.28515	5.04439	0	0	5.36844	0	16.556	12.7701	10.8437	12.0155	5.98829	16.2215	0	30.9872	2.03074	3.15791	0	0	4.24425
568	DG(O-34:0) [NL-O-16:0]	77.1975	102.767	29.0102	0	128.554	0	555.185	45.9783	83.2818	0	0	53.8307	0	344.908	35.772	80.1657	0	0	13.0983	0	312.027	0	0	0	0	0	0	0	1.19211	1.26636	3.33506	0	0	0	0	10.7673	11.4668	2.96638	11.6579	9.31735	13.7373	7.54752	14.9697	0.98028	1.64245	0	0	1.46375
569	DG(O-34:0) [NL-O-18:0]	228.205	280.731	120.491	20.9976	362.171	0	2062.19	155.293	235.363	47.1761	11.6756	190.541	0	938.376	132.898	247.814	38.4312	26.5208	73.6311	0	1057.46	0	0	0	0	0	0	0	85.2893	8.93532	14.3242	0	0	14.4962	0	49.548	81.3413	7.70533	81.7951	78.2471	85.7772	69.0316	91.2569	6.11316	10.14	0	0	9.45758
570	DG(O-34:1) [NL-O-16:0]	885.081	832.089	579.436	157.894	1461.04	36.1664	3900.59	532.321	618.625	202.437	70.9819	833.852	29.9306	1960.74	424.699	584.538	171.503	111.297	412.464	33.6263	2664.83	7.35494	1.21054	7.61189	6.61649	8.34594	5.51093	8.51958	116.593	17.3547	7.43631	17.02	11.579	22.8979	3.31092	33.4628	145.198	13.518	142.655	139.749	155.745	125.612	161.379	14.3165	4.38982	14.1123	11.4288	17.7259
571	DG(O-34:1) [NL-O-18:0]	64.4183	53.2464	53.0039	18.3735	96.7006	3.99935	241.412	44.1173	47.1522	21.7514	13.0211	50.1906	2.75082	193.347	31.6774	35.602	16.3558	11.0888	32.1942	4.43116	160.383	2.94366	1.75701	2.96334	2.09483	4.17369	0.258036	5.09481	7.94663	5.14769	3.34199	4.89957	2.9093	6.60198	0.413864	12.5363	11.0822	7.41022	7.24834	6.53167	13.6176	5.71552	24.2473	10.1088	5.72233	11.0054	5.22199	14.8579
572	DG(O-34:1) [NL-O-18:1]	2475.36	2107.25	1942.87	553.469	4008.34	132.561	13990.1	1495.23	1510.48	702.693	333.041	2448.84	88.6624	4961.82	1234.1	1527.96	493.314	342.722	1112.74	136.609	6167.48	30.535	10.7087	30.1866	25.53	37.4579	14.5905	44.3871	159.302	104.629	38.1078	101.463	78.9121	127.813	15.5116	159.914	245.577	71.0837	248.955	190.16	294.666	159.575	335.51	80.4116	60.5128	62.4325	41.1994	99.6024
573	DG(O-34:2) [NL-O-16:0]	681.029	554.297	541.867	218.96	1024.05	45.7842	3009.93	453.21	383.724	301.115	165.776	687.492	74.7115	1358.26	396.066	341.196	254.813	186.819	394.579	59.5326	1367.32	3.42642	3.75653	3.01806	0.403022	4.61214	0	9.84758	249.369	4.22441	6.91277	0	0	7.41999	0	21.8945	51.9445	13.0731	48.9022	42.315	62.4788	37.5388	69.2006	0.661906	1.62133	0	0	0
574	DG(O-34:2) [NL-O-18:1]	463.356	384.171	390.419	114.164	684.251	0	1826.48	299.421	278.313	189.39	77.7383	513.862	0	924.65	238.918	259.333	121.758	57.2684	278.77	0	965.054	0	0	0	0	0	0	0	1.46425	2.10831	5.76666	0	0	0	0	20.1887	0	0	0	0	0	0	0	6.86245	10.6399	0	0	14.9332
575	DG(O-34:3) [NL-O-16:0]	20.1321	21.4648	11.5035	3.38171	31.364	0	113.594	19.1422	24.9244	10.0348	3.25923	24.2342	0	114.55	13.1956	14.3358	7.68843	3.493	17.3021	0.395998	63.4962	2.56582	1.66251	2.0839	1.28091	3.40336	1.07052	5.30014	1.68982	4.02165	3.48491	3.39404	1.51734	6.35383	0	13.8082	9.12666	4.6127	7.40246	6.82706	9.60681	5.08634	17.8918	3.23156	1.80975	3.69317	2.79165	4.12878
576	DG(O-36:0) [NL-O-18:0]	50.7026	36.1906	46.3046	25.6716	68.7725	0	207.465	37.5489	33.4616	33.8295	12.4647	53.6989	0	164.102	27.4859	37.7879	15.669	0	33.7767	0	180.93	0	0	0	0	0	0	0	0	0	0	0	0	0	0	0	0	0	0	0	0	0	0	0	0	0	0	0
577	DG(O-36:1) [NL-O-18:0]	257.54	251.801	181.236	52.9151	398.418	2.47265	1233.88	177.318	209.288	78.2298	40.3272	225.863	0.0760389	842.397	128.112	177.089	76.7387	30.0206	152.825	12.8502	859.278	0.967922	1.51285	0	0	1.94003	0	3.22083	69.0438	1.02027	1.74262	0	0	1.95782	0	4.61887	41.0181	12.4929	46.1209	31.932	50.4455	22.8408	51.9366	3.61369	5.78476	0.446186	0	5.17486
578	DG(O-36:1) [NL-O-18:1]	98.1074	99.8447	59.5469	20.2618	161.934	0.400239	651.13	69.904	88.6217	27.6024	15.1792	106.117	6.38884	408.354	57.9892	88.4018	23.4624	11.6941	44.4891	2.15406	398.433	6.67036	3.48381	5.48764	4.21493	8.64026	3.33978	12.2253	24.1944	19.4868	6.71218	18.3304	14.7053	23.9227	5.28428	31.0252	20.4751	5.67316	19.2407	18.1263	19.9897	14.9479	31.427	20.8584	3.62479	19.9249	18.3988	23.9261
579	DG(O-36:2) [NL-O-18:0]	187.62	194.204	122.828	33.2165	294.104	0	1241.87	115.965	142.376	47.8643	24.9482	128.862	0	498.959	89.3623	127.766	36.5251	20.1524	108.507	2.02766	506.217	0.189157	0.463339	0	0	0	0	1.13494	25.1249	0.273026	1.15835	0	0	0	0	4.91446	2.19895	3.5267	0	0	3.86549	0	8.03968	1.63096	3.17492	0	0	1.38984
580	DG(O-36:2) [NL-O-18:1]	3462.27	3652.16	1980.38	518.325	5836.5	74.7723	21118.2	2615.36	3264.79	887.096	361.899	4299.23	127.957	13214.1	2030.07	3043.08	584.431	329.224	2006.64	171	12465.5	29.885	5.63475	28.7192	26.5318	34.7338	22.7251	36.605	141.428	686.761	304.875	711.731	508.125	892.582	196.109	1327.25	188.613	32.1842	188.454	168.759	209.981	144.827	230.59	901.093	313.527	916.265	715.407	1153.56
581	DG(O-36:3) [NL-O-18:0]	39.2559	37.7953	27.8215	5.65978	64.2892	0	181.935	28.8052	36.6041	9.40333	1.90774	42.0814	0	141.12	18.3357	29.9953	5.11583	0	25.9748	0	128.067	0	0	0	0	0	0	0	0.0595453	0.920206	1.24825	0	0	1.58553	0	3.59635	0.0993377	0.243327	0	0	0	0	0.596026	0.618107	1.51405	0	0	0
582	DG(O-36:3) [NL-O-18:1]	1254.85	1124.68	908.764	331.117	2007.97	33.2133	5932.76	970.627	898.233	504.139	274.631	1745.01	149.926	3089.97	810.638	886.774	430.475	275.642	943.241	115.965	3399.41	12.7177	8.6179	11.8983	5.9086	17.0108	3.60524	26.2774	68.562	138.915	31.9803	133.931	127.377	155.256	76.6276	195.505	91.4667	22.3792	92.2271	80.5012	108.598	56.8603	116.838	186.026	38.0663	186.525	156.113	220.417
583	DG(O-36:4) [NL-O-18:1]	78.5174	79.2411	49.2165	16.0841	120.621	1.43034	425.04	67.0326	75.6076	29.4903	14.4426	94.5477	7.31791	286.395	56.4486	77.1214	25.1872	15.1139	43.2446	5.46773	323.534	29.6255	6.08493	27.9644	25.6503	31.3017	23.9701	40.5608	102.156	31.2285	9.89615	31.5858	23.5883	39.3272	9.93304	43.3778	43.9622	19.8315	45.1078	33.6191	54.3621	15.0561	71.2652	39.1072	14.3938	35.7838	29.7388	43.6219
584	TG(24:0) [SIM]	3352.24	6321.09	412.826	0	4137.34	0	46698.6	2383.98	3384.11	243.514	0	3978.46	0	12030.7	2153.27	3573.1	0	0	3164.82	0	15436.8	50838	11854.4	51002.7	41113.9	57979	37585.8	67314.7	193770	4360.37	6458.42	1632.98	71.4485	4777.73	0	22733.7	44267.9	18112.4	47004.7	32249.1	57382.3	18362.7	65063.2	8912.91	12543.5	3162.15	748.812	12431.6
585	TG(25:0) [SIM]	3329.45	4367.46	1497.58	0	4761.42	0	22591	4243.71	5252.12	2350.61	0	6666.57	0	19174.2	7665.26	11095.9	3229.51	0	9760.86	0	44150.4	6767.2	2197.91	6733.19	6273.35	7219.5	3394.97	10240.2	21016.2	2934.51	2244.05	3368.37	446.563	4551.17	0	7551.76	6404.69	3354.53	7191.87	6467.22	7813.8	0	9797.62	723.717	1121.31	0	0	1607.89
586	TG(26:0) [SIM]	2058.93	4601.9	0	0	2977.97	0	57662.9	2625.54	3438.11	538.874	0	4591.45	0	11056.1	2869.53	3505.58	1037.42	0	6809.88	0	10188.3	263132	31548.2	272556	237546	280605	223355	301162	762713	32738.7	17106	29380.8	19783	42430.9	11049.9	70787.8	171931	55454.1	175628	129013	209700	102206	243591	16452.4	3929.55	16768.8	13122.2	19662.6
587	TG(26:1) [SIM]	1219.84	2236.41	0	0	1509.46	0	11483	1048.3	2005.78	0	0	1197.53	0	8987.71	1295.67	2123.9	0	0	1172.14	0	6205.33	27593.4	4640.84	26886.1	23553.2	31021	23101.3	33845.3	53399.6	946.336	1900.44	0	0	1438.29	0	7802.51	12274.7	7145.91	14071.3	7071.83	17944.2	2234.47	19297.3	268.621	657.984	0	0	0
588	TG(27:0) [SIM]	5152.55	4870.93	3902.33	1426.58	7441.91	0	25899.9	6174.86	5727.96	4439.41	1866.8	8903.12	0	18867.9	8308.92	9058.38	5701.26	2660.97	9433.7	0	37493.5	38518.3	8289.75	39957.6	31108.2	45155.4	28701.5	47447	81698.9	2444.62	1990.42	2157.83	1012.87	3043.41	0	7984.19	19557.8	8511.52	22126.2	13526.5	24175.7	7607.98	29967.9	1488.99	1672.67	1266.12	0	2703.16
589	TG(28:0) [SIM]	5259.51	6144.47	4022.9	939.99	7574.43	0	56028.9	6766.92	6286.04	5457.59	1495.51	10901.3	0	23231.1	9739.11	6971.24	8294.4	5092.22	13828.9	0	25797.9	1.34848e+06	202868	1.37555e+06	1.2755e+06	1.45967e+06	1.01321e+06	1.59672e+06	3.33662e+06	381557	94254.5	385323	315623	454483	208783	562521	861420	213721	874373	708492	1.04378e+06	578061	1.08826e+06	304215	55117.6	328954	256506	342211
590	TG(28:1) [SIM]	690.396	1213.25	0	0	1044.34	0	6479.26	718.484	1011.79	162.646	0	1268.68	0	3576.92	922.883	1557.5	26.9118	0	893.237	0	6817.95	133475	14975.4	130588	127307	133861	117084	161422	192782	4109.18	7372.1	912.539	354.39	2995.01	0	24386.3	46186.6	21856.4	51888.9	26742	62477.7	19503.3	69471.5	547.481	940.644	0	0	749.482
591	TG(29:0) [SIM]	17087.3	12910.9	13882.6	8037.91	21304.7	0	82732.6	23010.3	16877.7	18981	11191.4	35039.9	0	62561.3	28038.5	19749.4	21903.3	17247.5	35390.3	0	84550	98886.7	17472.5	98829.7	90656.2	112853	72188.8	118012	256988	7103.61	5205.76	5814.68	3540.15	8551.21	809.182	19404.3	55260.6	16845.5	54803.3	42271	68629.5	35069.8	75555.2	2950.69	3033.95	2347.74	399.647	4988.77
592	TG(30:0) [SIM]	2884.38	6692.94	0	0	435.054	0	48321	1651.85	5475.68	0	0	0	0	27877.2	1959.11	4620.16	0	0	0	0	17902.4	988815	128784	967297	910246	1.03065e+06	845468	1.20983e+06	2.50167e+06	772443	148254	774098	648623	891250	566238	1.06282e+06	759938	248522	785936	554561	962282	454456	1.0348e+06	713006	86266.8	745123	645095	752556
593	TG(30:1) [SIM]	2045.17	3653.91	0	0	2669.46	0	17880.9	1618.74	3022.41	0	0	1758.74	0	13510.6	2202.29	3898.23	0	0	3802.96	0	12517	697253	81989.3	715391	650037	764936	570604	772426	1.12712e+06	26258.4	38401.9	10749.4	7561.64	20421.4	0	127048	278102	104659	297321	196287	365112	138389	385263	1706.02	1995.81	1381.78	0	2777.16
594	TG(30:2) [SIM]	989.866	1395.34	339.061	0	1566.2	0	7171.1	1112.09	1382.04	544.582	0	1791.65	0	5075.03	1640.64	2279.85	752.88	0	2061.76	0	8586.67	27697.7	3400.56	26922.9	25433	30578.5	23653.1	31954.1	83271.9	1630.25	1926.55	927.438	0	2660.16	0	6116.52	17700.8	10117.2	17273.9	9007.46	26072.6	6483.29	29916	378.749	670.612	0	0	467.12
595	TG(31:0) [SIM]	17623.5	11780.4	15089.9	9329.3	24100.6	0	67416.7	22750.5	17439.7	20266	9991.72	31556.7	0	66825.3	27372.4	20041.3	22082.5	14576.7	33966.2	0	86920.4	181538	34220.4	186340	155468	206880	136939	220705	370096	13503.6	9300.64	10906	8729.33	14358.2	4920.51	39110.2	83025.7	17687	81764.6	72635.1	95905.6	58615	105799	6130.19	3272.14	5896.39	3724.61	7991.56
596	TG(31:1) [SIM]	17501.8	11581.5	15481.9	9418.99	22108.5	0	72191.8	22870.7	16509.8	16424.1	12602.8	28922.5	0	67843.4	30211.1	22610.7	23895.2	16010.9	38957.5	0	94944.4	40958.1	6505.52	42526.7	36670.9	44764.9	31531.2	48934.1	75931.9	3074.47	2524.5	2468.34	1644.17	3646.43	0	10028.7	18847.2	5987.17	18105.5	14419.7	24378.7	11785.3	25426.2	2294.28	1914.95	2815.05	685.57	3252.12
597	TG(31:2) [SIM]	5256.36	3744.84	4701.75	2479.42	7140.54	0	24323.2	6885.94	4984.75	5897.63	4035.73	8840.39	0	18799.1	9016	6834.39	7224.98	5344.99	10670	0	27563.3	3216.79	1037.44	3614.59	2876.47	3895.69	1359.41	4092.36	7630.58	856.764	956.717	385.458	0	1632.22	0	3239.89	2847.49	2235.93	2416.79	1734.95	3823.96	0	6450.66	1047.15	853.188	1383.05	344.907	1422.86
598	TG(32:0) [SIM]	11314.7	16508.6	6912.05	2282.96	13991.6	0	160039	16358.3	19640.3	8917.84	3537.31	21103.6	0	79464.1	24276.2	26197.6	13460.6	7391.28	32648.6	0	96143.7	2.09721e+06	248897	2.15573e+06	1.88231e+06	2.28699e+06	1.78698e+06	2.36293e+06	3.88228e+06	3.08325e+06	369658	3.03514e+06	2.81381e+06	3.32375e+06	2.41144e+06	3.68378e+06	1.64618e+06	611403	1.59246e+06	1.11352e+06	2.21513e+06	1.03138e+06	2.28424e+06	3.17976e+06	237759	3.19601e+06	3.05183e+06	3.3088e+06
599	TG(32:1) [SIM]	4429.56	3595.08	3956.86	1669.32	6424.13	0	24845	6290.94	5245.01	4746.66	2578.15	9166.37	0	21442.9	8375.21	6612.99	6332.05	3391.54	10670.4	0	26476.2	692329	66139.9	714181	645869	742218	595492	755459	1.49858e+06	26493.6	36251.6	10488.3	7090.93	22751.5	3175.41	112367	339434	88861.6	339161	264038	418861	244071	429784	4292.18	4264.13	2158.55	1674.38	5594.28
600	TG(32:2) [SIM]	976.553	1501.42	13.1196	0	1612.05	0	10187.6	1368.64	2028.94	720.17	0	1910.66	0	9289.27	1521.45	2242.15	655.657	0	2064.53	0	7882.35	137698	11140.9	141298	134006	142998	118333	150119	379665	6902.25	7347.35	4783.8	2487.09	6070.72	301.417	26670.2	78625.4	35248.5	84884.6	48623.6	105796	35491.2	117189	1326.08	711.087	1413.88	1344.48	1619.09
601	TG(33:0) [SIM]	41364	24896.1	36548.8	23207.7	55142.5	446.323	165050	48271.3	33051.7	44032.6	23879.3	73046.5	0	123872	49737.2	33435.9	50353	30242.3	59614	4243.89	155895	393845	54554.7	409190	352536	415088	325065	468919	511864	50570.6	17382.8	44918.5	41552.2	50959.7	32728.5	101274	135460	15224.8	131277	126165	143829	118319	159410	30761.7	7777.1	29602.3	26683.2	35153.1
602	TG(33:1) [SIM]	32867	20080.6	29880	18466.7	44310.8	0	125970	39119.5	28921.3	33448.3	19046	48228.4	0	112965	42621	29833.8	39500.6	24546	49090.1	0	117791	74253.2	14940.7	73176.5	64650.9	81727.5	55567	97212.1	112709	10536.3	4208.62	9928.44	8394.41	11572	4764.5	20605.1	30195.7	9233.78	32257.3	25547.7	37173.5	15515.6	39020.1	8285.61	4048.1	8115.9	5646.08	10145.4
603	TG(34:0) [SIM]	34154.3	38023.4	20169	8853.03	48117.5	0	233873	53910	61453.8	29658.2	18940.5	75172.7	0	242727	79275.4	78311.5	50967.3	25718.3	113382	5091.78	329605	4.32974e+06	354952	4.4666e+06	4.15709e+06	4.58891e+06	3.73434e+06	4.62726e+06	5.16446e+06	3.41505e+06	351745	3.35928e+06	3.12433e+06	3.6248e+06	2.88216e+06	4.07461e+06	1.96398e+06	531893	1.90801e+06	1.50264e+06	2.32437e+06	1.44776e+06	2.68943e+06	3.5464e+06	290473	3.58787e+06	3.37908e+06	3.76858e+06
604	TG(34:1) [SIM]	9022.55	11659.3	3869.16	0	16056.1	0	70572.2	16280.3	25449.3	7157.72	0	18686.8	0	111249	20363.9	23814.5	11915.9	1303.85	34812.1	0	105113	1.37527e+06	170554	1.38403e+06	1.25191e+06	1.48375e+06	1.15363e+06	1.60507e+06	2.25248e+06	40953.7	67070.1	9043.65	3098.81	37806.9	0	205739	460091	80907.5	453883	404851	524238	358172	558414	772.564	1350	0	0	997.647
605	TG(34:2) [SIM]	3125.73	2958.77	2549.79	373.978	5078.01	0	13295.5	5195.52	5188.48	4627.03	1047.03	7106.37	0	22246.8	6940.59	5774.05	4388.51	2752.71	11261	30.3357	25473.9	167987	15785.7	161198	157490	171964	156629	197087	399143	10793.8	9473.65	8615.87	6144.92	10004.7	919.099	34705.2	74901	25034.1	77748.4	51966.6	97352.7	48189.1	98459.7	3513.3	2656.64	3629.54	1624.12	5359
606	TG(35:0) [SIM]	9099.42	6085.66	8197.08	4939.13	12668.3	0	38689.9	12757.3	8120.66	10280.9	7859.87	17850.1	0	35896.9	12792.4	7277.53	11780.9	7335.31	16876.4	2011.68	29588.9	975904	113205	1.01685e+06	880448	1.04824e+06	832267	1.09578e+06	846463	55904.4	51894.9	29442.2	27467.6	57261.1	23225.8	184350	204682	10601.1	203582	197593	212935	191205	218075	18250.1	3538.21	16260.8	15829.1	20673.5
607	TG(35:1) [SIM]	49241.6	30349.9	42942.5	29276.8	66409	4134.99	215988	59985.8	40669.5	51627.2	30913.2	76623.1	0	161169	58221.6	37541.6	53100.9	29708.8	74035.9	2894.64	163477	195736	20932.4	199661	181629	212628	165344	217179	206920	47259	7009.11	46268	43618.4	49788	37358.5	60841.5	74949.1	6379.96	74043.9	70828.3	78795.7	67091.2	84379.5	37520.5	9128.83	38821.3	31336.9	43441.7
608	TG(35:2) [SIM]	21660.8	14365.1	18908.1	11550.5	28859	213.171	109186	25391.7	16876.3	21909.7	13818.1	33811.5	0	62497.4	24374.8	15828.4	23175.8	12933.6	29643.1	19.9659	60129.5	14700.8	2014.75	14012.5	13550.4	16255	12360.7	17420.3	21479.4	15425.8	3328.61	16275.9	12532.6	17403.4	10407.4	21442.9	15701.6	4231.42	14222.1	12557	18942.6	11676.4	21570.8	13532.4	4497.37	14664.7	9392.72	17007.4
609	TG(36:0) [SIM]	121773	117656	82887.7	41202.7	162849	0	703214	191434	188608	115520	86474.6	279796	0	807588	299344	276172	197561	109991	384216	35649.3	1.24403e+06	8.09464e+06	726963	8.32581e+06	7.51383e+06	8.62762e+06	7.13071e+06	8.81412e+06	7.60966e+06	4.54491e+06	411285	4.56451e+06	4.42657e+06	4.66918e+06	3.82805e+06	5.51702e+06	2.87524e+06	397781	2.81968e+06	2.58141e+06	3.20069e+06	2.40412e+06	3.3783e+06	4.73335e+06	296147	4.667e+06	4.54519e+06	4.81842e+06
610	TG(36:1) [SIM]	20418.8	27106.3	10201.8	3688.21	23689.5	0	153209	48336.5	61179.9	23880.4	12819.2	51788.1	0	272728	66081.4	67133.8	33657.6	16586.8	113076	1655.46	277684	3.249e+06	253025	3.37253e+06	3.08448e+06	3.4302e+06	2.86422e+06	3.44682e+06	3.56659e+06	186482	172686	103850	90157	176694	82229.9	614679	794195	75859.5	794593	764196	849592	672687	881307	84151.7	13219.7	80684.1	78559.5	86301.3
611	TG(36:2) [SIM]	5047.89	6030.89	3285.59	1071.17	6492.95	0	34295.7	11644.3	15021.5	6555.1	2176.24	15110.3	0	74760.8	15254.1	14186.3	8779.65	5130.46	26968.3	0	58821.1	484695	30608.3	485633	468997	495664	442078	532367	682986	34585.1	29758.9	22553.5	18430.4	29500.5	14300.9	109710	140373	35537.9	136394	114937	170139	97584.1	182692	15868.6	2798.62	16239	14441.5	18076.4
612	TG(37:0) [SIM]	3662.76	3565.78	2880.63	530.363	5532.69	0	17981.1	5922.39	6235.41	3443.76	2145.02	8126.8	0	26670.5	10047.4	9663.48	7517.41	1767.7	15314.4	0	37221.6	888592	87808.6	892879	814278	951880	785446	1.00072e+06	907533	41723.6	33524.9	26644.5	23198.9	44067.5	14226.8	127710	186034	32608.2	186961	163496	212136	142423	223656	17950.3	2944.13	17595.5	15308.2	20256.7
613	TG(37:1) [SIM]	3616.7	3754.05	3336.21	104.405	5549.38	0	26647.6	5974.08	5340.71	4582.96	1753.89	9408	0	17303.6	5707.4	5459.21	4962.19	670.169	8872.16	0	19365.3	588646	55733.7	591434	542155	621613	524524	667086	521489	28667.1	35498.7	13403.4	11262.7	21598	5122.97	116276	117345	10776.7	118232	113618	125806	99185	128013	5857.42	2928.56	5420.79	4756.29	7911.25
614	TG(37:2) [SIM]	7717.58	5985.71	6308.24	3768.77	10478.2	0	44070.8	9547.73	7058.26	8230.33	4513.94	14067.1	0	26369.6	8100.66	4903.53	8375.92	4030.62	10237.3	1102.68	21920.5	81752.6	5340.52	82122.6	77404.5	86539.1	75226.5	87200.5	92189.6	14407.3	6049.37	12467.8	11010.9	19003	6486.32	27439.7	26993.8	5835.97	27414.4	25582.3	29843.5	17084	34425.4	11642.7	4320.71	11955.5	9240.35	15051.9
615	TG(38:0) [SIM]	192786	172873	138027	74831.1	242937	5514.35	1.07726e+06	314758	240758	216674	161236	451326	47030.6	1.1146e+06	517726	446456	345851	200575	675355	99398.8	2.03416e+06	3.87912e+06	355507	3.93543e+06	3.65736e+06	4.05811e+06	3.37536e+06	4.36479e+06	4.47121e+06	2.31348e+06	194290	2.31672e+06	2.20784e+06	2.50005e+06	1.92121e+06	2.58209e+06	1.53996e+06	215655	1.57126e+06	1.38193e+06	1.71383e+06	1.25539e+06	1.76168e+06	2.55012e+06	156887	2.59156e+06	2.54342e+06	2.64362e+06
616	TG(38:1) [SIM]	56078.6	67396.9	29612.2	11691.8	77304	0	390566	107244	119741	63545.5	37038.1	130252	0	519885	144189	131270	88023.6	30227.2	223696	10369.4	522069	4.39555e+06	355747	4.31079e+06	4.11621e+06	4.53934e+06	4.08215e+06	5.00271e+06	4.77895e+06	406944	217018	314748	290738	401976	242555	926208	1.05584e+06	121119	1.04752e+06	1.03176e+06	1.07238e+06	877171	1.25568e+06	298707	35734.8	286179	278290	296281
617	TG(38:2) [SIM]	16442.9	22757.2	8445.62	1350.49	21977.3	0	155600	31777.3	41256	17169.2	6382.83	38762	0	190678	40987.4	42481.5	21553	9021.09	65137.4	0	182999	885758	90858.7	864306	843989	891995	791391	1.0561e+06	1.17123e+06	73109.9	57181.1	46665.8	42869.2	62169.7	37424.3	212376	245174	37551.3	248380	219005	274707	193989	287602	35489.7	7090.71	34497.8	30491.9	39387.2
618	TG(39:0) [SIM]	9992.67	9135.58	6990.59	3808.92	13087.5	0	55698.1	16142.8	12573.2	13297.9	7476.02	21588.2	1868.92	55847.4	28935.6	23104.5	19034.7	11571.2	44118.2	708.12	88294	379092	42688	386506	349246	412032	319863	424310	533681	21229.3	18606	12992.2	11439.7	19037	8083.02	64082.8	117256	6799.75	117679	111869	122345	108931	125413	7958.24	2048.86	7820.69	6467.13	8292.14
619	TG(39:1) [SIM]	3035.07	3594.14	1793.72	315.38	4551.93	0	19798.5	5419.54	6534.56	2974.86	1366.27	5739.31	0	25891	8472.94	7887.97	4999.1	3577.21	11352.3	0	29816.6	378738	40255.4	401236	345404	406734	326141	408457	433409	16144.1	21598	6463.42	5494.15	12731.7	2369.95	68937.3	91026.5	14803.2	88012.8	78127.2	103037	77294.5	109962	2551.67	2207.33	2424.36	979.989	3528.9
620	TG(39:2) [SIM]	898.565	1164.29	523.829	0	1353.99	0	7350.84	1547.07	2304.53	670.862	131.564	1997.41	0	11212.2	1840.78	2007.39	1305.3	280.887	2656.44	0	7614.17	96286.4	7909.16	99486.6	89472.1	102222	86264.7	103213	127112	4493.92	5680.11	2124.23	1188.42	4107.32	0	18820.8	25647.1	7400.85	26284.5	18761.2	32362.5	18121.5	32550.5	819.936	704.015	931.864	214.106	1234.66
621	TG(40:0) [SIM]	367104	330578	264100	161458	441481	16449.3	2.41663e+06	595446	431490	485650	298930	778263	78463.2	1.97554e+06	1.04656e+06	872053	713414	441947	1.32377e+06	198429	3.87965e+06	2.19666e+06	227065	2.32422e+06	2.02364e+06	2.33794e+06	1.88343e+06	2.38214e+06	3.90372e+06	1.36877e+06	123290	1.34842e+06	1.28127e+06	1.44343e+06	1.1149e+06	1.57817e+06	1.18504e+06	109522	1.14551e+06	1.12148e+06	1.21512e+06	1.08412e+06	1.38329e+06	1.527e+06	143656	1.58621e+06	1.46658e+06	1.61096e+06
622	TG(40:1) [SIM]	177653	158865	120942	62300.6	244223	0	815651	287248	243715	203414	134830	369761	24048.6	1.01455e+06	387595	283980	321159	138206	641640	54899.1	950847	2.72061e+06	230016	2.75311e+06	2.54771e+06	2.90871e+06	2.40979e+06	2.96782e+06	3.83534e+06	258144	140012	198107	180545	244441	166006	618907	850886	78628.6	851189	790486	888425	761803	970048	192145	10909.7	190498	188308	199742
623	TG(40:2) [SIM]	53848.9	56323	32952.2	14665.3	77570.9	0	305665	94026.4	98455.8	55447.5	33590.3	116037	0	407973	119731	98492.7	87570.7	40716.2	178953	6236.36	397937	1.38372e+06	129422	1.37283e+06	1.31933e+06	1.42461e+06	1.21534e+06	1.59796e+06	1.83355e+06	82321	88414.7	43530.8	39598.9	57044.1	31884.5	294564	353790	79359.9	360056	297503	423892	253051	427753	31995.9	7966.81	33724.7	25045.1	37268.2
624	TG(41:0) [SIM]	22054.9	20756	15746.2	8815.62	28360.6	0	131862	34726.6	27147.2	26466.1	13501.6	49147	2642.99	114340	69892.1	56812.6	46957	26535	99525.8	1306.58	232010	250645	32611.7	264712	226893	270789	204464	282881	501425	12249.4	10358.5	8729.58	5525.2	13983.8	1813.1	35470	106265	7036.17	106065	100322	112432	98572.2	113925	3711.61	2752.49	4053.37	1744.91	5947.06
625	TG(41:1) [SIM]	8873.78	7586.29	6631.52	3617.48	12226.7	0	39382.1	14405.9	12625.7	10860.8	6215.63	18968.4	1097.29	53311.8	23320.2	18099.5	19188.3	10637.6	26049.2	1831.59	67402.5	210033	23373.2	220028	190201	226683	179882	231099	361762	10805.7	10022.9	7232.91	5713.86	8662.84	3676.17	35128	76489.7	8992.5	74141.1	69310.7	81678.5	68328.5	90435.7	4175.79	1941.94	4116.36	2778.1	5610.66
626	TG(41:2) [SIM]	4565.93	5157.24	2471.06	0	7819.33	0	20144.7	5927.33	6174.27	4829.55	0	11152.9	0	20384.5	7202.76	6845.7	6784.19	531.781	9769.84	0	30520.9	67473.4	7186.36	69739.3	62197	72270.3	57299.2	75266	108251	15760.3	7004.87	16194.2	12313.8	20749.7	1915.94	28662.4	31167.5	7676.35	33916.6	31010.6	35185.5	16251.1	37270.1	6864.62	6724.12	3750.72	3180.31	12006.3
627	TG(42:0) [SIM]	572463	477171	427013	277575	692916	35739.1	3.19344e+06	924193	614385	799414	471368	1.14637e+06	140693	2.93962e+06	1.687e+06	1.29991e+06	1.3605e+06	780074	2.26388e+06	291158	5.18565e+06	1.83921e+06	235373	1.91561e+06	1.64707e+06	1.99472e+06	1.53001e+06	2.0954e+06	3.43706e+06	740299	74111.3	745295	690336	786591	599823	902215	970663	65756.9	962175	916575	1.02402e+06	899230	1.05439e+06	800445	73485	807838	748945	862159
628	TG(42:1) [SIM]	485821	398844	362705	198207	625381	9786.18	2.09861e+06	770552	612660	567107	362996	986378	111572	2.88897e+06	1.17385e+06	827030	938424	535779	1.9409e+06	203421	3.08472e+06	1.51764e+06	186071	1.54573e+06	1.38692e+06	1.639e+06	1.26607e+06	1.74425e+06	3.08566e+06	341594	63071.5	329353	311692	351385	254635	501828	704286	62247	694230	669139	718918	634831	814503	342781	26563	346818	333414	359707
629	TG(42:2) [SIM]	132072	110684	94562.5	51405.7	183621	0	582765	230804	220813	146180	106915	279645	27905.1	1.0653e+06	321637	232043	263383	132200	428133	49153.9	849929	667168	43753.6	677883	639229	688628	604567	724123	1.34035e+06	82454.6	36653.1	68962.8	64433.5	74182.1	55265.5	175882	268579	62488.2	269353	219089	316823	194551	343238	70560.4	5552.84	71300.6	66906	72988.8
630	TG(43:0) [SIM]	54790.5	41117.5	45650.4	27863.3	67463.3	5171.07	267764	83938	52419.6	68193.5	40394.5	110240	14954.4	207935	154862	114022	129396	66285.3	240788	11251.6	445552	232387	33128.9	248596	207502	255517	185364	260141	391535	12602.8	11086.3	8078.61	6362.12	12455.1	4856.35	41891.1	91398.9	8101.03	92998.3	85888.8	95372.9	80366.5	102347	3860.18	2044.69	3428.19	2912.85	5425.8
631	TG(43:1) [SIM]	30917.8	21557.6	24106.1	14854.8	41167.4	0	120145	45401.8	29016.1	40079.5	20034.9	60323.3	9840.38	123355	73417.5	51020.8	62414.2	34319.2	102107	5397.75	192432	176079	23584.7	189859	160515	190558	141011	194222	382809	9550.4	8547.76	6921.71	4953.32	8361.77	1946.97	30803.5	77932.5	6268.58	77914.5	73820.8	80746.1	70007	87612.9	4066.26	2576.69	3960.61	3344.51	5148.85
632	TG(43:2) [SIM]	6797.42	5179.39	5466.56	3159.75	9317.63	0	27009.8	9968.79	6865.44	7986.36	4485.67	13886.5	611.239	25001	15977.4	12475.4	12860.5	7844.92	22351.8	270.872	46521.2	49521.5	5206.63	51729.1	45949.4	53088.1	41775.2	54331.8	115664	3352.63	2413.86	2448.67	2079.26	4129.25	741.301	9057.86	21725	3947.37	22100.6	18373.1	25121.3	17167.9	25722.3	1452.96	856.227	1119.51	820.278	1860.49
633	TG(44:0) [SIM]	794837	595414	632530	408116	983874	51789.8	3.82214e+06	1.29123e+06	794688	988333	712624	1.65503e+06	251805	3.81602e+06	2.28535e+06	1.55974e+06	1.61973e+06	1.05458e+06	3.13184e+06	335386	5.72172e+06	1.57311e+06	204672	1.63489e+06	1.43943e+06	1.72282e+06	1.26845e+06	1.77402e+06	1.91397e+06	367069	71931.2	346186	334026	387202	285503	544441	592088	80822	582468	534543	645286	495881	706919	349315	38750.1	344849	340116	352730
634	TG(44:1) [SIM]	1.09181e+06	782792	881827	522448	1.42258e+06	38221.5	4.39358e+06	1.69239e+06	1.05645e+06	1.53535e+06	892252	2.24234e+06	371278	4.61917e+06	2.72085e+06	1.6842e+06	2.17226e+06	1.2834e+06	4.15926e+06	456106	6.42559e+06	1.31294e+06	180324	1.39558e+06	1.17754e+06	1.42315e+06	1.06203e+06	1.48725e+06	3.00026e+06	236675	52849.3	228072	202977	238379	176538	380462	700203	36855.5	699994	688664	717161	641794	751668	239582	23996.6	242341	221200	254991
635	TG(44:2) [SIM]	324619	225542	261226	164369	410301	10951.1	1.21315e+06	518879	369240	430458	250619	620250	95224.6	1.60807e+06	795641	529932	626400	366565	1.16723e+06	135919	2.12858e+06	485695	48566.9	488311	459854	492251	425215	568398	1.29743e+06	86843	22409.2	80624	74985.4	89025.4	58867.1	148444	260793	45358.2	255956	222408	289518	217534	323382	84328.8	8445.87	84834.6	80389.3	90796.4
636	TG(45:0) [SIM]	68171.2	51182.5	57663	35131.4	84842.6	4621.59	341486	108721	68580.7	96846	55581.5	150919	14254	278423	199464	141394	182031	81680.5	311310	9160.52	525617	229426	29154.4	237813	203296	252104	193644	258626	226715	9932.72	11147.5	6468.62	3293.55	9617.47	0	38544.8	52074.1	5094.27	54612.3	48495.6	55797.5	44533.8	56036.9	2507.69	3081.1	1844.58	389.87	2825.56
637	TG(45:1) [SIM]	79527.8	52678.6	65547	41953.8	106073	3017.78	337121	121063	74035.7	113724	58886.2	167297	25424.5	324218	201043	134557	171575	97001.7	281596	15229.2	504774	186756	20223	194066	173050	198284	157409	209258	303675	8552.73	9343.3	4680.03	3724.16	7286.41	460.751	35217.5	67452	5749.28	69292.7	62390.6	71533.6	60256.1	73500.1	3968.4	4379.34	2975.61	1298.51	4442.6
638	TG(45:2) [SIM]	24728.3	15296.7	21334.8	13574	31759.2	0	76420.2	36042.1	20528.9	32598.7	17447.3	48383.5	7818.75	82608.9	56990.2	37809	45903.4	28083.1	82001.5	5076.86	150270	54189.2	8461.43	54742.3	48023.6	61126.2	42998.1	63614.2	125841	3276.27	3919.98	2142.37	957.172	4218.92	0	15694.7	23563.9	4528.66	24226.3	19914.1	26625.5	17947.8	29081	2235.44	2336.15	2071.26	247.208	3289.72
639	TG(46:0) [SIM]	703170	493215	571941	365516	906632	51503.2	3.56079e+06	1.13929e+06	702422	929928	626879	1.49664e+06	226000	3.60162e+06	1.97374e+06	1.25381e+06	1.72261e+06	902446	2.73353e+06	252649	4.57381e+06	1.34848e+06	118600	1.38312e+06	1.25658e+06	1.4386e+06	1.18739e+06	1.46575e+06	1.00597e+06	200186	75393.1	182925	150217	199502	118155	374736	334025	54734.6	336024	283399	379871	275635	396122	148121	43639.6	150316	111327	181526
640	TG(46:1) [SIM]	1.73697e+06	1.1243e+06	1.44831e+06	903241	2.19352e+06	97399.1	6.48513e+06	2.67906e+06	1.56622e+06	2.44153e+06	1.45736e+06	3.33587e+06	757040	7.12126e+06	4.43606e+06	2.61179e+06	4.07094e+06	2.18723e+06	7.00065e+06	769816	1.0781e+07	1.3257e+06	203401	1.31612e+06	1.17495e+06	1.41459e+06	1.0988e+06	1.64782e+06	1.70645e+06	220601	59788.7	204383	182500	225115	160495	371212	451390	24689.5	451690	444088	470521	409909	476702	199950	20970.8	205920	193745	208781
641	TG(46:2) [SIM]	719829	470815	593707	386857	917136	28092.5	2.45788e+06	1.10909e+06	701258	973956	529152	1.39316e+06	255607	3.31789e+06	1.74233e+06	1.0819e+06	1.41324e+06	915430	2.69359e+06	327640	4.23311e+06	528492	65779.3	521970	487965	548971	452795	639616	1.30261e+06	81000.9	28501.3	69702.5	67216.4	77486.2	57849.7	154626	264965	48476.1	257955	233439	286592	209075	343401	73479.1	12148.8	74524.1	67336.9	83617.2
642	TG(47:0) [SIM]	62674.8	43813	53403.9	31221.3	78835	3124.93	269404	97382.2	62011.1	78654.9	51521.8	148011	14155.1	219380	167172	119883	167834	66772.6	243058	7314.79	476670	233102	25427.6	235773	211869	250369	203141	264791	141588	16530.1	14253.3	12189.2	8975	14709.3	3842.89	54351.7	43860.7	8457.87	44411.4	38668.6	50153.8	31701.3	53817.9	7050.03	3816.78	6069.93	3892.63	10180
643	TG(47:1) [SIM]	123386	75491.2	104247	69655.6	160912	6291.77	469389	190297	113058	177252	85608.6	267588	33961.9	438553	319785	207587	276361	145148	466585	23132.1	737149	249966	25788.2	251829	235257	268364	211811	280719	213517	12907.6	17070.8	7781.42	3193.84	11125.9	685.751	65978.6	50273.5	3949.18	49829.7	48479.2	52619	44583.2	55820.9	6721.99	8610.46	4660.13	836.247	7459.43
644	TG(47:2) [SIM]	52060.6	30906.1	45296.8	29548.5	65530.4	0	179177	79731.4	46374.7	73503	36668.5	110428	18428.6	186912	126932	83464.8	104630	63629.6	182605	11441.5	306983	80386.7	12388.7	77842.2	70618.1	88189.9	67766	99020.7	95508	5699.15	7850.54	2529.97	1667.25	5613.38	0	33502.8	18968.2	2371.38	19196.3	17104.9	20246.4	16094.6	22317.7	4587.97	6138.82	2974.45	411.568	5036.82
645	TG(48:0) [SIM]	462685	292689	407140	250518	584981	52353.8	1.83728e+06	729847	411583	600647	441683	1.04457e+06	165463	1.83736e+06	1.19869e+06	746862	1.27109e+06	487695	1.96166e+06	104021	2.44051e+06	973014	114353	1.01301e+06	873952	1.05993e+06	827662	1.08124e+06	484376	686649	457792	660220	210795	1.12726e+06	174396	1.41759e+06	303092	87366.5	302277	225835	368438	213653	409501	541475	514286	534907	73211.2	1.01064e+06
646	TG(48:1) [SIM]	1.93267e+06	1.09131e+06	1.6755e+06	1.12925e+06	2.51093e+06	164289	6.96878e+06	2.93983e+06	1.52053e+06	2.5456e+06	1.65681e+06	4.00557e+06	840753	6.92505e+06	4.88667e+06	2.78786e+06	5.13421e+06	2.38324e+06	7.92422e+06	762581	9.92733e+06	2.12009e+06	220322	2.13703e+06	1.96416e+06	2.24235e+06	1.83262e+06	2.42989e+06	1.77014e+06	505967	107322	454055	417562	571349	400001	750713	740499	45664.7	732854	704526	772516	691897	804566	386159	52561.6	394161	356182	422096
647	TG(48:2) [SIM]	1.7334e+06	1.0555e+06	1.48243e+06	1.00049e+06	2.23446e+06	78215.3	5.61309e+06	2.73067e+06	1.64083e+06	2.41099e+06	1.42679e+06	3.57322e+06	740308	8.67681e+06	4.05844e+06	2.30841e+06	3.54672e+06	2.05939e+06	6.0702e+06	848193	8.15493e+06	856399	97831.7	862597	781384	896084	743213	1.00843e+06	1.00015e+06	229811	41460.2	218408	212925	244755	169723	331782	316656	24445.8	314830	298869	326197	289861	356879	210300	23382.3	209530	197219	230645
648	TG(48:3) [SIM]	548846	369094	461501	295305	687006	22430.8	2.06653e+06	893797	629062	747809	492800	1.0284e+06	162570	3.20287e+06	1.28245e+06	789369	1.13099e+06	601757	1.78956e+06	268470	3.1928e+06	173634	31082.3	159845	158841	168997	155532	236027	244535	42603.4	13251.1	37631.9	34782	43386.4	30474.2	77495	60070.5	10839.6	65563.6	51981.7	67812.5	44600.4	68678.8	36810.6	4917.26	37942.4	33612.6	39108.4
649	TG(49:0) [SIM]	58484.8	38709	49810.5	32987.7	74689.5	4387.39	211562	89862.5	56468.3	73980.5	44423.6	135914	10830.1	213433	133192	98636.5	133468	44813.8	188043	1315.61	393123	169089	21586.5	168503	152432	176720	146288	204708	85972.5	11669.1	11151.8	7693.29	5440.87	9764.05	2788.13	42159	29518.5	4279.52	29185.7	25968.2	33085.6	24831	34627.4	3184.4	2713.26	3332.82	1586.72	3523.48
650	TG(49:1) [SIM]	220621	125499	195211	132703	280401	20490.2	656558	323507	186126	315048	153625	483693	54438.6	687674	477623	328802	441640	183325	685649	22766.8	1.36151e+06	381555	51435.8	382814	342049	401316	324366	463392	270827	43279.4	29113.8	35049.7	26922.5	40179.2	16801.3	121965	90202.9	9947.34	92398.6	81731.2	97643.4	77816.5	101037	19846.7	8776.18	16517.8	13555.1	23336.9
651	TG(49:2) [SIM]	749.188	3134.86	0	0	0	0	22854.6	0	0	0	0	0	0	0	836.277	3540.52	0	0	0	0	18457.2	0	0	0	0	0	0	0	0	12645.4	11950.4	9495.12	1044.32	21327.5	0	35613.7	1523.74	2411.74	0	0	2842.32	0	5352.65	16825.5	20534.3	9423.88	0	30728.7
652	TG(50:0) [SIM]	317141	199967	275683	177724	399730	40409.4	1.3927e+06	492976	274081	431805	270264	649091	141173	1.17847e+06	666635	408124	714529	288646	978090	45741.1	1.50151e+06	516731	60684.6	514465	471846	556971	443639	599040	257500	138291	81306	133221	56175.1	198311	42262	286130	114114	24811.9	115528	93585.8	134977	84880.3	141016	96682.2	90357	95796.8	15743.1	179397
653	TG(50:1) [SIM]	2.4504e+06	1.28583e+06	2.26169e+06	1.53323e+06	3.0239e+06	263213	8.10567e+06	3.46581e+06	1.71321e+06	3.19291e+06	2.15827e+06	4.45898e+06	1.03161e+06	6.77651e+06	4.79229e+06	2.93076e+06	4.95327e+06	2.40554e+06	6.12314e+06	509089	1.16403e+07	2.27624e+06	282505	2.30967e+06	2.04763e+06	2.40338e+06	1.95383e+06	2.68935e+06	1.43906e+06	6.93614e+06	988563	6.77655e+06	6.21145e+06	7.62551e+06	5.48196e+06	8.8937e+06	5.78687e+06	434289	5.75134e+06	5.52496e+06	5.97049e+06	5.2438e+06	6.48167e+06	5.2819e+06	735912	5.41766e+06	4.70917e+06	5.85456e+06
654	TG(50:2) [SIM]	2.16522e+06	1.19994e+06	1.93711e+06	1.32937e+06	2.68456e+06	141658	6.62303e+06	3.15443e+06	1.88676e+06	2.61212e+06	1.67495e+06	4.14269e+06	1.04493e+06	1.02009e+07	4.48704e+06	2.63975e+06	4.251e+06	2.48504e+06	5.98559e+06	858699	1.03518e+07	1.00033e+06	97144.8	1.01755e+06	938310	1.04534e+06	865567	1.13478e+06	902320	1.75674e+06	235104	1.66512e+06	1.60006e+06	1.91308e+06	1.43443e+06	2.17845e+06	1.57034e+06	66900.6	1.57605e+06	1.53682e+06	1.59484e+06	1.47424e+06	1.67085e+06	1.54103e+06	89103	1.54836e+06	1.47713e+06	1.62018e+06
655	TG(50:3) [SIM]	859957	505401	774073	519338	1.07924e+06	46063.7	2.9381e+06	1.30555e+06	866330	1.16038e+06	659857	1.74032e+06	353083	4.81684e+06	1.97394e+06	1.27305e+06	1.70946e+06	913578	2.64093e+06	397953	5.35675e+06	293361	36058.8	283458	277450	289846	261900	363925	281984	150769	29943.7	140284	133610	159122	114894	239027	157021	8463.44	157081	150008	162631	147340	168494	131038	19142.3	131012	114381	147360
656	TG(50:4) [SIM]	227639	141513	199768	130211	285555	11690.7	930841	356472	247900	310604	172806	479622	68527.5	1.29595e+06	517965	351309	441068	252387	693611	133440	1.54861e+06	80301.9	14506	76415.2	73242.9	79824.7	67387.9	108446	67313.3	34975.2	6926.4	33107.7	30303.4	37096.1	27812.2	50925.3	38161.4	2415.36	37569.2	36625.9	38418.7	36101.5	42715.2	28094	4312.18	27797.9	26093.4	30195.3
657	TG(50:5) [SIM]	69859.2	48063.2	58071.5	38022.9	88574.6	4425.39	356439	105670	73554.5	89569.2	51197.3	132883	17377.6	365989	153080	100055	124478	69762.2	224711	33675	421885	24949.3	2153.9	24754.9	24488.2	25706.1	21582	28181.7	29601.5	7460.11	2172.92	6929.41	6008.79	8420.22	4334.03	12502.1	9601.54	964.821	9395.87	9060.96	9666.63	8688.16	11423.1	7143.47	3297.73	7170.23	4807.05	9542.26
658	TG(51:0) [SIM]	22037	14611.7	18743.6	11817.2	28255.7	1364.16	108052	35641.4	21152.1	33511.4	18286.7	47193.7	6582.3	83648.3	45613.4	32602.4	44430.9	20641.8	67360.9	1655.82	139461	50380.6	4891.85	48572.9	47600.7	51142.5	46264.2	59597.9	28801.9	3777.49	3321.16	2502.68	1791.1	3567.86	453.577	11614	8660.39	426.873	8763.66	8407.2	9008.51	8001.72	9054.82	1322.68	1110.78	1421.16	378.79	2230.64
659	TG(51:1) [SIM]	222083	123004	196156	139469	272725	30866.7	785567	323950	171386	320264	182502	420388	66808.7	684318	428396	298815	375840	197871	564405	26981.5	1.33897e+06	265877	32134.2	257314	250276	270344	232712	325302	188536	42010.9	18845	36191.9	30114.1	42222.2	26897.9	85226.2	71918.5	5767.31	71825	68502.7	74197.9	64490.8	80986.3	23752.7	4734.79	23650.2	20223.5	25283.7
660	TG(51:2) [SIM]	288006	159047	253935	180463	357812	19301	969919	403068	224742	385959	209881	541358	117334	910544	517253	352454	446619	278086	624069	42231.8	1.62848e+06	225127	21720.6	217061	214588	224754	207923	267636	192698	46137	19150.7	38663.2	35712.4	45674.5	29122.9	92573.9	74861.4	3665.89	75308.5	74795.8	76178.1	68173.3	79284.9	34517.8	9311.04	31659.2	27917.2	36881.1
661	TG(51:3) [SIM]	117287	68236.6	101391	73791.3	143290	6092.67	450903	159228	97169.2	128097	80549.5	216880	45646	438818	213720	150505	179120	108766	287019	23191.7	680379	63099.2	10439.4	59318.9	57733.6	62868.7	55125.3	83575	61913.6	20132.9	7942.31	17634.4	15476.4	19203.5	13126	41975.4	24896.2	1836.94	24751.3	23847.4	25639.1	22550.3	27843.1	16879.9	5171.85	14567.9	13842.4	18501
662	TG(51:4) [SIM]	27290.8	17038.8	23328.1	15763.7	34982.4	1947.22	101909	38999.9	24400.2	28816.1	19692.8	58318.1	7564.63	96970.3	51211.5	36158	43165.2	28274	68977.6	4647.28	157752	14304.9	2767.81	13540.6	12149.1	15867.4	11720.5	18699.2	12966.5	9274.11	3316.53	8911.19	6177.41	10119.3	5838.43	15960.9	8005.35	1972.36	7508.55	6712.36	9406.69	5773.67	10755	8148.72	2043.87	9272.63	6653.18	9433.39
663	TG(51:5) [SIM]	1446.79	1005.81	1243.03	742.018	2090.72	0	6471.41	2019.31	1443.7	1959.37	1073.23	2771.04	0	5190.83	2817.65	2431.53	2058.76	1016.83	3927.21	21.8185	8896.95	1419.88	910.903	1198.91	1086.6	1329.8	519.023	3179.84	1127.57	1523.62	740.317	1578.81	1234.98	1966.35	0	3242.96	1593.02	387.134	1472.78	1298.08	1937.91	1205.38	2074.37	814.24	695.996	747.321	372.952	924.597
664	TG(52:0) [SIM]	124469	89985.5	103039	64140.8	169365	15089.8	785904	219659	129421	175714	126045	309636	70233.7	565226	242359	147821	217592	122400	371789	18302.6	537219	161361	20717.6	157307	147388	163540	143715	200137	84714.1	24253.4	13489	21256.8	12119.4	28869.4	7797.04	53795.3	30549.5	2139.52	30842.1	29066.8	31994.2	27623	33136.8	12990.3	10725.6	13046.8	4042.32	21971.5
665	TG(52:1) [SIM]	1.71298e+06	1.00558e+06	1.50466e+06	974938	2.19207e+06	210467	8.22845e+06	2.67765e+06	1.33687e+06	2.2943e+06	1.71835e+06	3.4891e+06	1.06283e+06	6.14362e+06	3.18045e+06	1.88733e+06	3.08085e+06	1.58759e+06	4.56487e+06	310070	8.19539e+06	923203	101698	910066	846527	958657	822441	1.09644e+06	601772	1.10899e+06	127566	1.08612e+06	1.02192e+06	1.19742e+06	912211	1.37047e+06	923853	55942.5	904562	892976	962802	859025	1.00364e+06	854542	107542	861712	791632	945020
666	TG(52:2) [SIM]	5.16203e+06	3.01087e+06	4.64292e+06	3.01951e+06	6.33304e+06	306195	1.69286e+07	7.17799e+06	3.94219e+06	5.46586e+06	4.40964e+06	9.13434e+06	2.48603e+06	1.97318e+07	8.42759e+06	4.9021e+06	7.26802e+06	4.83642e+06	1.13591e+07	1.44915e+06	2.01344e+07	1.35445e+06	168535	1.33992e+06	1.22638e+06	1.3923e+06	1.19658e+06	1.65199e+06	1.21603e+06	6.09098e+06	607490	6.15064e+06	5.8982e+06	6.40955e+06	5.01444e+06	7.34066e+06	5.06417e+06	386240	4.99814e+06	4.76086e+06	5.20962e+06	4.70811e+06	5.71878e+06	5.23685e+06	465633	5.20832e+06	4.97986e+06	5.43851e+06
667	TG(52:3) [SIM]	3.01225e+06	1.88017e+06	2.67277e+06	1.71953e+06	3.83851e+06	162273	1.18859e+07	4.07429e+06	2.54103e+06	3.5434e+06	2.22572e+06	5.36575e+06	1.17688e+06	1.37131e+07	4.99576e+06	3.10928e+06	4.52251e+06	2.46784e+06	6.21256e+06	986198	1.25839e+07	428639	56914.9	405295	397913	427547	390124	540706	498314	2.76441e+06	205720	2.68745e+06	2.60491e+06	2.87739e+06	2.54204e+06	3.2563e+06	2.26542e+06	241862	2.26541e+06	2.14964e+06	2.41122e+06	1.90318e+06	2.58763e+06	2.37583e+06	188007	2.44886e+06	2.27265e+06	2.50205e+06
668	TG(52:4) [SIM]	1.18747e+06	810018	1.00555e+06	646315	1.53916e+06	75898.1	4.79733e+06	1.59686e+06	1.08207e+06	1.38622e+06	778872	2.05591e+06	361103	5.75384e+06	2.02961e+06	1.39318e+06	1.96763e+06	874685	2.52882e+06	382852	5.68735e+06	153873	23437.7	146798	139999	154492	135624	199230	158849	2.29087e+06	557178	2.26912e+06	1.7653e+06	2.80109e+06	1.54955e+06	3.0589e+06	1.55457e+06	295007	1.58737e+06	1.30833e+06	1.78373e+06	1.19815e+06	1.89005e+06	2.19576e+06	355296	2.21578e+06	1.98164e+06	2.5013e+06
669	TG(52:5) [SIM]	250184	171781	209522	140696	310286	17393.6	1.19806e+06	333296	234916	259254	160373	464775	64448	1.23519e+06	442536	307505	400001	202493	535156	87551.5	1.31907e+06	44147.2	7811.75	41895.5	40842	42656.5	37979.8	59711.3	40839.2	392346	225263	378198	173275	606853	154827	675012	222546	103072	219658	128757	312939	123346	330125	441589	137631	441569	324271	558733
670	TG(52:6) [SIM]	34766.6	29942.7	29003.7	17618.8	41792.2	67.6734	280092	52058.5	40968.1	40937.8	20230.1	76635.5	3867.71	207159	72634.5	51588.8	56453.9	31827.5	101395	9654.21	200857	4912.49	2454.22	4264.89	3999.43	4474.45	2737.31	9752.62	4220	31709.6	9223.94	31300.3	23537.6	41281	20043.2	45078.7	27242.3	14883	24391.6	14596.8	38728	12446.5	47385.5	24829.3	12472.9	24053.5	13807.1	35603
671	TG(53:1) [SIM]	40425.7	23635.8	35242.2	24126.1	50018.1	6379.32	174805	63226.4	31707.3	61294.3	37433.4	83898.6	16209.8	129820	75904.5	48577	68399.6	40308.4	99957.3	6417.1	218100	76459.1	6924.58	76067.4	71291.6	80978.3	68337.8	85967.3	54114.1	9402.2	5508.96	7392.08	6575.67	8080.45	5130.21	22873.1	17072.3	3729.24	16229.6	14628.8	18445.2	13261.6	23433.8	4985.92	1724.83	4484.06	3794.33	5327.29
672	TG(53:2) [SIM]	234567	137050	210326	141248	278223	17739.4	1.0218e+06	338449	185232	365855	157676	440806	108880	885618	407879	265360	306140	214807	614361	47950.4	1.17467e+06	198768	20946.3	199227	182384	203962	177651	234190	197366	55467.5	14584.6	50932.1	47437.1	54643.1	42453.4	92260.2	84239.3	10070.2	83465.5	77147.4	90659.7	71954.9	98450.6	42736.9	5940.39	42012.8	38926.7	45373.1
673	TG(53:3) [SIM]	118207	71451.7	105261	72083.4	147016	8472.51	538449	162975	101542	153360	75773	209597	51473.2	542142	196834	124464	163458	118636	293046	25756.2	583739	54093.8	8170.93	52397.2	49917.7	55818.4	45038.3	68680.3	69241	33109.4	4284.4	32312.9	30267.6	35690.5	26810.1	41059.3	42958.4	2267.52	43020.6	41085.9	44218.4	40421.8	46229	29918.9	4066.15	30388.5	27132.5	32201.1
674	TG(54:0) [SIM]	10521.7	8024.58	8653.98	5330.07	14566	322.671	79431	18773.1	11623.5	14330.7	10339.1	23454.9	6884.5	55761.2	19902.2	12115.2	19749	10857.3	26392.7	1737.81	46500	24099.3	3391.17	22750.8	21947.6	26025.5	20791.5	29505.7	12774.2	4098.08	2607.46	3823.42	1912.08	5909.28	1051.91	8754.22	5084.68	928.613	5077.8	4627.37	5517.69	3755.41	6455.49	1496.03	1405.42	1125.03	450.072	2661.18
675	TG(54:1) [SIM]	99072	61981.3	84544.8	58698.2	128663	11424.8	611990	159446	79645.5	141163	96590	198759	62930.1	393069	174161	93381.4	161768	105222	241358	22688.6	352708	126082	17012.1	118397	116112	128939	113787	158109	94969.9	112882	11969.5	109233	104204	121478	96036.5	139365	100839	8177.59	99117.2	93952.6	106158	93055.3	113010	90277.3	12424.5	95142.5	81090.4	98203.7
676	TG(54:2) [SIM]	546224	338217	480635	325588	674831	31286	2.31053e+06	815247	429444	629016	506172	1.13796e+06	350809	1.96547e+06	902213	487669	839377	537169	1.38162e+06	176697	1.89809e+06	359687	43416.1	347062	343516	352037	322363	445603	324878	1.00539e+06	211935	910101	844961	1.16366e+06	787112	1.39787e+06	855470	65454.9	850587	805275	870695	793885	970193	1.08991e+06	126340	1.08974e+06	1.02151e+06	1.16794e+06
677	TG(54:3) [SIM]	1.61016e+06	1.13903e+06	1.3327e+06	842885	2.01373e+06	71950.7	7.74982e+06	2.26403e+06	1.51767e+06	1.67499e+06	1.1791e+06	2.95793e+06	740069	7.94081e+06	2.44127e+06	1.43036e+06	2.02944e+06	1.36084e+06	3.50664e+06	480312	5.27727e+06	468416	52118.4	440584	433367	492719	431553	556719	563392	6.30518e+06	2.4842e+06	5.58044e+06	4.98716e+06	8.61847e+06	2.7141e+06	1.05614e+07	7.24069e+06	760385	7.26391e+06	6.75898e+06	7.74147e+06	6.18726e+06	8.23775e+06	8.33612e+06	681580	8.17979e+06	7.83718e+06	8.64761e+06
678	TG(54:4) [SIM]	1.47603e+06	1.06785e+06	1.21623e+06	716452	1.85989e+06	66902.4	7.04718e+06	2.02001e+06	1.39608e+06	1.67962e+06	1.06271e+06	2.71306e+06	496314	7.61841e+06	2.27027e+06	1.43468e+06	1.93929e+06	1.18013e+06	3.06607e+06	373942	5.2022e+06	193986	23115.2	188291	182552	193349	172990	238672	285794	3.80619e+06	843034	3.71363e+06	3.09505e+06	4.4167e+06	2.73841e+06	5.3771e+06	4.11499e+06	764956	4.09698e+06	3.42561e+06	4.72233e+06	3.30133e+06	5.06203e+06	2.57268e+06	235945	2.56619e+06	2.43954e+06	2.75791e+06
679	TG(54:5) [SIM]	636515	511188	503091	300677	807236	31940	2.99684e+06	866361	620176	779092	437234	1.23823e+06	160350	3.26749e+06	1.0209e+06	757651	855328	426978	1.2544e+06	132310	3.4054e+06	66249.2	10293.8	65493.1	59043.4	72850.7	53527.6	80784.8	83588	3.91426e+06	686973	3.94642e+06	3.30768e+06	4.51491e+06	2.98486e+06	5.08172e+06	3.80058e+06	757125	3.85983e+06	3.19842e+06	4.36653e+06	2.84781e+06	4.72262e+06	2.59027e+06	358260	2.6854e+06	2.39902e+06	2.84855e+06
680	TG(54:6) [SIM]	71364.3	51098.6	60173.4	41138	87062.6	6052.08	458131	89276.3	62007.6	70081.7	46378	119555	16082	327020	111542	76071.6	92672.1	51832.7	144836	19845	340630	12559.3	3600.79	11888.6	11103.9	12442	8736.55	19373.3	14293.3	58582.1	13757.6	63309.9	50788.6	69400.6	30456	78830.7	50166.9	16414.8	44876.7	41212.7	48906.9	38404.3	82602.1	47952.6	15529.6	48630.5	36603.6	58599.2
681	TG(54:7) [SIM]	28090.7	21039.9	23141.8	15935	32622.5	2492.23	191962	38984	29285.2	31900.4	18070.2	47728.8	10302.3	149183	56412.8	48591.8	38324.8	25698.1	71470.1	7620.79	203184	4624.23	1253.56	4159.95	3786.24	5162.39	3492.53	6774.73	3689.4	21736.8	11386.5	18197.9	15021	32880.2	5570.8	40219.5	10733	3794.32	9541.12	8244.23	12603	6897.66	16982.8	21212	12936.2	21481.5	10192.2	32497.7
682	TG(56:5) [SIM]	29762.1	16111.2	27161.5	18569.9	37062.5	2930.65	103260	43036.9	20519.1	33898.9	27716.9	58558.5	20002.6	95288.7	44838.3	20884.4	45714.8	30750.4	61328.6	11501.4	81188.2	21798.1	3726.28	20833.3	20263.1	21421	18369.1	29062.9	20266.1	58024.3	12265.8	52979.9	48515.5	68283.7	43601.3	79103.8	50306	3646.49	51452.6	47857.2	53278.8	44843.9	53540.6	62803.7	7440.5	65468.4	58110.5	67203.6
683	TG(56:6) [SIM]	68631	35889	63299.5	41947.2	89961.8	4644.38	183927	88253.1	42036.8	80980.4	55817.2	111666	36676.1	212522	90589.9	39244.3	83545.2	71489.9	124198	25745.2	171676	24022.7	3817.81	22354.3	21420.7	25731.6	20903.3	30557.8	29836.9	209488	57294.4	199407	179986	263276	110183	294689	226205	23040.6	230000	221500	238154	185228	252466	261040	26865.5	258498	242566	273449
684	TG(56:7) [SIM]	102991	59238.4	92589	59079.5	134080	6027.1	316114	131863	68048.9	119966	84732.8	172738	44374.8	357167	140573	67834	137310	89878.5	188518	28784.1	290613	17771.5	1265.11	17751	17409.2	18036.7	15892.2	19807.5	24173.6	264395	47037.2	256526	222105	307892	206715	343699	269012	36807.6	262197	238556	295856	231499	320428	199161	18979.8	201061	189734	207971
685	TG(56:8) [SIM]	63077.3	44275.6	54420.2	32457	80736.3	3429.38	265151	84277.4	54528.1	74601.2	47260.5	109619	22294.5	285944	91397.6	56559.4	79055.3	53538.8	111585	12864.8	270644	7714.14	2538.54	6603.75	6494.73	7409.28	6149.44	12791.7	9035.34	342382	52462.4	344982	297682	380147	267787	436111	347010	40819.9	334029	319009	369631	306590	411911	249948	30089.9	264183	233257	268628
686	TG(56:9) [SIM]	20412	16683.4	15466.8	9268.32	26392.1	1198.39	123238	25562.6	18238.4	22195.7	14903.6	34791.8	4985.32	89860.8	26433.2	21917.2	20454.4	16673.9	26234.5	4325.44	124317	1386.15	775.241	1766.3	936.754	1881.96	152.363	2051.18	1567.45	352996	50683.4	349069	321764	385975	263549	469162	274656	39329.9	263471	249560	297386	232256	335122	307330	61438.2	317407	264097	357943
687	TG(58:10) [SIM]	6196.88	6280.91	4641.86	2560.87	7394.46	0	50114.1	7517.7	7118.99	7201.38	2326.81	9913.74	0	34575.2	9400.95	9412.27	5565.56	2618.64	11674.6	28.6698	35270	248.671	399.576	0	0	433.723	0	913.73	316.753	9305.08	8126.98	7267.55	2420.93	14479.8	662.959	23547.2	4150.86	3659.29	4198.65	1029.01	6912.9	72.7163	8645.03	8170.78	8267.09	6584.01	910.449	15393.4
688	TG(58:8) [SIM]	32070.3	25065.4	24878.1	16809.3	38108.9	3047.55	161036	40481.5	30372.4	32843.8	18476.8	51651.7	8293.28	141664	45584.3	33629.4	35806.2	20980.1	59554.4	6350.6	163593	1458.14	1306.34	946.347	821.811	1482.2	416.969	3998.05	1787.83	16173.9	14271	12314.5	3888.33	25557.7	574.583	41809.8	7919.82	5676.01	6437.3	3380.2	10728.8	3065.69	17058.1	16181.6	13998.3	15521.9	4547.05	29176.7
689	TG(58:9) [SIM]	22018.6	20149.5	16378.5	9815.57	27057.8	0	136431	27520.4	25522.6	22893.7	9957.73	34223.5	2843.75	120341	34470.5	29655.9	22857.4	11950.1	51950.8	2548.13	125610	180.215	385.382	7.15227	0	81.9697	0	962.462	0	6914.7	7156.6	4319.9	677.866	12497.2	0	19451.3	3468.16	3317.25	3213.46	528.381	6221.67	0	7524.29	8084.45	7720.03	7754.11	1219.85	13865.1
690	TG(24:0) [NL-12:0]	187.206	264.678	20.0418	0	316.36	0	1091.66	201.693	276.402	77.8976	0	357.209	0	1025.48	244.422	309.239	149.039	0	337.581	0	1304.13	36277.5	7401.05	36706.8	32034.1	41266.8	25569.9	45417.9	125807	1724.91	1772.76	1011.43	625.319	1873.74	44.3444	6161.35	22000.3	7555.12	20407.9	16235.2	27089.4	14019	33005.8	337.106	453.186	156.063	25.8199	461.561
691	TG(24:0) [NL-14:0]	150.733	183.146	89.4942	0	241.521	0	875.345	131.735	183.863	55.2502	0	193.437	0	694.912	188.693	236.432	131.231	0	236.211	0	1013.76	31362.5	2434.72	30852.4	30090.9	32955.4	28157.1	34819.8	39829.5	1239.06	1813.53	509.545	135.859	1191.31	0	6051.2	8532.71	3396.58	8499.87	5672.91	11559.5	4785.27	12101.3	155.081	278.226	0	0	182.533
692	TG(24:0) [NL-16:0]	163.776	232.245	35.439	0	247.749	0	1055.46	128.155	208.842	0	0	172.08	0	933.096	233.369	325.794	112.276	0	336.217	0	1379.04	29744.6	3512.7	29675.2	28291.3	31910.3	24310.5	34321	37235	914.074	1363.6	407.981	242.448	866.377	0	5367.84	11952.3	4327.72	13134.7	8583.24	15457.1	6094.77	16052.3	11.9102	23.3425	0	0	9.84318
693	TG(26:0) [NL-12:0]	1049.49	996.629	801.118	288.707	1635.32	0	6953.7	1473.7	1207.32	1179.68	579.32	1959.47	0	4958.6	2252.6	1871.36	1472.64	1040.18	2844.23	0	7052.29	157514	31372	162368	142150	182653	107268	188256	598457	24101.1	7302.22	21936.4	18053.5	31846.6	14858.6	35747.2	116247	31103.2	114460	88719.1	140851	86875	151903	19943.7	3495.92	19734.8	17893.6	22038.6
694	TG(26:0) [NL-14:0]	478.756	448.247	417.984	88.6456	770.032	0	2224.27	580.355	507.739	525.378	126.054	889.093	0	1753.88	705.43	651.245	485.929	265.098	1067.83	0	2691.7	173587	13847.2	175373	172211	179790	148539	189820	250417	6723.54	9753.86	2368.61	1098.86	5909.05	631.504	28227.4	56219.8	13271.9	55508.6	45847.5	67860.3	40205	71492	653.698	650.423	596.51	89.187	1225.57
695	TG(26:0) [NL-16:0]	293.246	400.4	116.023	0	485.965	0	2789.63	379.815	425.32	270.367	0	645.255	0	1191.48	436.32	549.046	297.726	0	772.515	0	2318.18	184997	14029.9	186147	175671	192937	166268	204039	214038	7003.62	11112	2346.9	1439.76	3704.94	689.855	34338.1	55814.6	15107.2	54442.8	45216.7	64635.7	37760.8	78066.4	309.132	333.18	275.268	51.9731	393.157
696	TG(26:1) [NL-18:1]	266.098	320.946	144.213	0	435.887	0	1387.49	158.708	219.953	0	0	292.207	0	719.604	348.638	412.226	215.757	8.41953	472.981	0	1321.41	24043.4	2913.94	24887.1	21767.4	25671.2	20197.2	27628.9	32363.2	1215.45	1718.88	684.765	368.68	1061.07	0	6868.31	9322.71	5251.05	10028.2	4818.01	14031	3064.56	14368.7	149.62	208.677	32.4134	0	311.857
697	TG(27:0) [NL-12:0]	404.177	457.902	266.15	50.2224	589.847	0	3398.53	509.815	519.52	339.695	0	759.058	0	1647.61	635.682	658.59	648.783	79.2098	806.275	0	2495.76	7292.02	3538.39	7389.14	4436.07	10015.7	3003.38	11627.5	18841.1	167.968	258.714	4.35115	0	203.679	0	774.405	2946.09	1821.32	3072.57	1481.85	3933.76	839.403	5519.58	8.20904	20.108	0	0	0
698	TG(27:0) [NL-14:0]	713.208	707.07	535.221	128.544	1149.26	0	4582.54	983.654	672.912	917.69	424.513	1624.19	0	2096.4	1316.84	1348.59	923.154	305.13	2156.84	0	4626.92	9859.08	3673.02	10208	6813.91	12531.3	5433.92	14316.2	18385.1	225.714	325.877	63.242	0	407.222	0	890.962	3940.83	2113.11	4285.04	2719.57	5502.78	771.502	6196.94	48.4641	109.967	0	0	13.7648
699	TG(27:0) [NL-16:0]	4140.47	3565.28	3000.35	1682.35	5718.76	0	19609.7	5124.28	3704.38	3970.45	2444.36	7161.7	213.935	15367.9	6999.99	7310	4521.16	3198.03	7897.58	0	34454.1	7741.6	2769.35	7337.11	5981.7	9878.61	4184.17	11335.6	9660.2	186.202	264.088	14.9654	0	310.61	0	754.153	2648.97	1771.39	2705.94	1716.33	3817.53	6.29517	4901.13	148.981	250.175	0	0	220.734
700	TG(28:0) [NL-12:0]	1515.71	1827.92	1119.74	323.309	2101.95	0	13291.9	2800.6	3020.27	1788.58	887.83	3255.03	0	11586.1	5120.46	5268.64	3120	1430.48	6415.26	0	20363.5	399547	74430.8	408300	355221	442354	291554	497895	1.44375e+06	326284	50228.1	319113	290589	372806	215834	403857	334742	85922.3	342191	255385	411767	245719	416940	320764	39122.1	313699	303533	344389
701	TG(28:0) [NL-14:0]	2357	2602.45	1854.55	568.904	3486.81	0	24265.5	2952.97	2189.89	2430.06	1273.5	5055.35	0	7529.52	5815.91	4740.67	3893.17	2381.61	8421.25	35.2114	18241.2	1.27982e+06	112709	1.31525e+06	1.21737e+06	1.36056e+06	1.09906e+06	1.38897e+06	2.70067e+06	72926.7	67795.7	45181.9	33133.8	73247.6	22476.5	234754	560788	101239	584772	488083	638033	416606	666940	31878.9	3571.77	32127	29701.6	34378.6
702	TG(28:0) [NL-16:0]	1004.93	1611.56	455.095	0	1441.09	0	14334.4	1003.9	1397.45	437.868	0	1283.71	0	5070.8	1057.47	1039.95	789.154	0	1497.66	0	3727.43	971703	120250	1.00752e+06	932356	1.04781e+06	760127	1.08652e+06	1.64858e+06	32752.4	48187.9	10368.9	6747.59	30768.7	2061.48	158115	374054	52143.5	388549	335130	413185	300846	427661	1866.04	1375.97	1791.12	815.153	2779.54
703	TG(28:1) [NL-14:0]	116.321	172.203	23.7255	0	184.554	0	922.999	97.5581	150.476	21.8894	0	111.39	0	621.629	145.621	177.405	92.182	0	229.166	0	660.25	28310.9	2645.63	28964.6	27771	29059.1	23733.5	31739	14791.4	1094.2	1429.74	634.096	285.558	807.067	0	4629.48	3037.35	1154.25	2800.37	2253.57	3158.74	2074.03	5199.84	56.7302	106.037	0	0	57.2884
704	TG(28:1) [NL-16:0]	138.675	182.975	60.6421	0	227.722	0	974.799	100.929	127.461	71.9023	0	147.438	0	457.222	133.433	172.392	70.1302	0	178.516	0	647.531	2853.59	1101.68	2996.89	1905.08	3834.14	1513.4	3959.99	1091.13	124.558	202.145	5.1765	0	173.743	0	626.503	365.078	456.428	156.55	7.9772	774.509	0	938.416	146.739	184.229	83.6878	4.09833	227.192
705	TG(28:1) [NL-18:1]	256.689	357.85	97.3067	0	402.418	0	1799.34	228.15	245.86	162.355	0	345.734	0	859.836	448.798	524.588	309.082	77.5004	565.88	0	2148.62	139329	10659.4	138007	134777	144586	124164	155317	169241	4667.05	7167.65	1453.94	967.612	3282.77	160.256	23046	42043.6	24002.7	38217.4	26478.6	62554.5	11932.9	70661.1	108.812	187.366	20.9832	0	111.633
706	TG(29:0) [NL-12:0]	6740.07	4794.6	5683.62	3604.16	8577.3	0	30636.8	8779.98	5687.36	7344.04	4995.43	12870.5	0	21764.7	11381.8	7411.72	10051.4	5972.83	13760.9	1101.23	30809.4	20377.8	4834.47	19888.1	17323.4	23158.1	14232.2	27541.7	57183.9	1905.69	996.964	1916.19	1169.52	2381.5	648.051	3835.6	13155.6	2837.11	12632.2	11382.1	13161.9	10784.8	18580.5	1846.92	1328	1615.09	1065.61	2477.9
707	TG(29:0) [NL-14:0]	6418.02	4630.4	5450.53	2870.15	9309.41	0	21748.1	7758.26	7538.17	3799.23	2774.99	11475.4	0	27951.2	7856.52	6754.3	4804.45	1927.94	11883	0	20745	35836.3	8105.57	33603.6	30665.3	41589.3	26683.5	47190	73875.6	671.635	1367.93	0	0	577.515	0	5406.3	12650.4	5010.58	12344.2	10241.9	15853.6	5298.68	19350.7	312.203	764.738	0	0	0
708	TG(29:0) [NL-16:0]	18877.9	12555.1	16857.4	9714.7	26440.9	0	61986.8	22946.8	18412.5	19212.6	9436.14	28642	4524.83	87561.2	26313.4	18424.4	20217.4	13783.3	39453.4	0	71170.1	34099.7	7596.68	35643.1	27542.2	40313.7	24614.3	41985.6	71887.5	1121.17	1599.05	349.328	0	1875.61	0	6061.86	15933.8	4934.04	16577	14139.3	18467.3	7849.41	22175.3	583.414	742.927	218.629	37.9587	1179.9
709	TG(30:0) [NL-12:0]	2180.43	4998.67	756.968	0	2368.51	0	58282.7	3536.38	5292.16	1235.1	615.418	3324.78	0	17595.1	6107.07	8360.9	2735.37	1403.62	6209.08	0	37797.3	410784	73614	437851	365879	466327	295562	475734	926105	1.05278e+06	144912	1.01133e+06	960337	1.21148e+06	772030	1.26902e+06	441702	199763	424973	266021	614188	240493	669475	1.15762e+06	104560	1.17564e+06	1.15405e+06	1.1916e+06
710	TG(30:0) [NL-14:0]	1139.82	1743.22	580.941	0	1643.39	0	13626.3	2432.99	3450.54	1381.31	193.592	2837.87	0	13410.6	5040.27	6010.17	2401.23	516.487	6310.09	0	20728.1	804611	99224.2	835753	758663	878937	638266	891596	1.53636e+06	92050.4	32528.7	80239.8	67943.5	103883	59264.1	163618	315392	59466.9	306231	273841	359272	243872	396022	77751.5	15399.5	80060.3	64346.7	90417.4
711	TG(30:0) [NL-16:0]	1234.06	1875.85	638.277	0	1864.41	0	18817.2	1609.79	1618.14	1332.28	303.217	2567.85	0	6172.79	2066.62	2120.66	1761.09	496.695	3180.72	0	9290.1	1.15811e+06	151501	1.17286e+06	1.15087e+06	1.19448e+06	893637	1.3641e+06	2.69085e+06	44711	53928.4	18597.3	14024.8	47852	7351.92	168100	586815	96409.7	603270	568479	615609	421390	716356	7050.41	4095.41	6925.51	3604.66	10065.9
712	TG(30:1) [NL-12:0]	212.503	282.379	108.017	0	323.517	0	1497.82	335.662	515.467	44.0306	0	502.449	0	1778.22	455.875	432.319	333.791	158.327	658.473	0	2016.87	70375	11715.5	71562.9	63244	78993.9	53181.2	84001	71823	2333.54	2714.14	1069.55	440.838	3255.75	0	7763.41	11664.4	2066.49	11647.9	10322.9	12354.2	9181.37	15038.4	554.976	505.629	628.238	86.6674	914.799
713	TG(30:1) [NL-14:0]	501.923	557.874	362.132	0	816.5	0	2636.26	634.449	601.137	453.49	164.335	1020.23	0	2210.62	830.832	884.046	580.898	96.7601	1127.69	0	3448.98	104969	14285.7	105600	103152	113152	79529.7	121080	70022.6	3114.92	4241.49	1231.3	633.667	3543.08	0	14034.3	15125.1	4162.75	16298.1	12945.2	18029.8	8431.4	19288.5	413.955	316.896	361.121	273.169	528.171
714	TG(30:1) [NL-16:0]	356.103	554.759	14.691	0	598.516	0	4565.02	332.3	521.458	85.0115	0	508.872	0	2121.91	184.974	269.426	0	0	289.135	0	1054.77	151753	22503.2	145020	141223	163070	124051	187381	70304.6	4088.8	6371.86	1544.01	325.051	3440.1	0	19374.5	16555.5	6068.54	17966.4	15756.2	18965.5	5520.76	23561.2	410.259	649.793	152.201	0	440.784
715	TG(30:1) [NL-18:1]	1164.39	1305.26	992.546	97.1903	1780.93	0	12875.1	1266.55	1059.14	1252.13	267.406	1844.56	0	3837.74	1934.08	1257.93	1822.16	1060.89	2612.4	0	5153.91	616009	69278.8	621452	565457	644268	532802	721685	1.20223e+06	21422.9	32556.5	6549.32	4958.69	15924.6	1514.4	103957	266383	100756	266142	204406	332460	127715	399906	2063.6	2141.97	1717.74	351.42	3026.5
716	TG(31:0) [NL-14:0]	4525.88	3187.34	3876.82	2277.07	6166.29	0	18230.1	6538.27	4235.19	5768.33	3794.69	8001.81	423.983	17499.9	8527.98	5845.8	7820.26	5405.95	10854.9	369.736	22768.9	45262.6	9270.76	44006.2	40550.1	46671	34719.6	61886.6	59614.1	2012.65	2007.76	1243.37	535.092	2774.71	0	7350.2	12352.9	2079.71	12599.3	10774	12804.1	10119.2	15762	520.502	369.2	539.01	301.383	726.016
717	TG(31:0) [NL-16:0]	23036.7	15135.1	19836.1	11924.3	32282.9	354.691	76149.4	26160.8	23684.7	21337.1	10791.6	30832	35.0133	113896	23547	16744	21844.8	10645.1	33251.3	0	66510.7	67353.3	16766.3	69452.8	57366.9	78376.4	42849.4	87675.4	128084	1786.85	2290.3	905.286	222.298	2190.77	0	7035.81	28365.7	7334.93	31065.5	25853.6	33413.4	15353.1	34398.1	575.791	767.772	195.531	0	1087.04
718	TG(32:0) [NL-14:0]	2464.98	4549.99	1214.48	20.5732	3041.85	0	44425.9	6091.56	9385.92	2288.71	363.624	6542.22	0	37440.8	13619	16315.3	6619	2601.96	21009.3	0	58680.4	1.75632e+06	219255	1.77253e+06	1.70177e+06	1.90587e+06	1.37501e+06	1.98937e+06	1.92129e+06	610724	94463.6	596306	551582	679522	476058	793414	551719	104928	527012	472332	639798	438980	685813	576587	52508.3	561830	544448	618378
719	TG(32:0) [NL-16:0]	3163.76	4404.16	2316.22	258.367	4352.71	0	44655.6	6641.14	8296.35	4950.13	1535.46	7673.1	0	40245	12350.8	12868.8	6671.15	3176.58	18862.3	0	56487.4	2.98223e+06	467955	3.02027e+06	2.79176e+06	3.20653e+06	2.24566e+06	3.62295e+06	4.53506e+06	128010	125003	62280.1	56751.6	146005	39462.8	412961	1.07099e+06	82585.1	1.09573e+06	1.0026e+06	1.1219e+06	964930	1.16737e+06	38163.8	9170.14	37324.3	31125.4	42234
720	TG(32:1) [NL-14:0]	162.427	240.442	43.0027	0	243.308	0	1807.79	320.776	461.59	56.121	0	585.389	0	2056.78	366.191	403.563	225.491	38.5485	604.539	0	1442.1	106298	13782.8	104502	98044.5	113390	89009.9	127527	43318.1	2796.65	3879.49	1090.09	158.925	3614.13	0	11758.3	7415.09	1520.09	7330.55	6412.68	7790.76	5750.81	10027.7	129.733	157.237	86.475	3.27433	200.783
721	TG(32:1) [NL-16:0]	2949.08	2502.18	2429.66	1123.18	4202.26	0	11653.6	3034.16	2907.79	1852.7	929.995	5425.7	0	10040.7	4612.23	3999.65	3226.28	1886.14	6957.69	0	16331.6	158339	15237.6	154570	151530	171198	137411	176226	102377	4591.3	6905.8	1404.53	475.501	4413.42	0	22111.5	21617.9	1914.92	20723.8	20366.8	22202.8	20233.1	25083.2	500.501	686.249	261.791	0	682.03
722	TG(32:1) [NL-18:1]	7838.58	5198.07	6442.7	4070.28	10125.9	0	34072.9	11706.6	7282.5	9930.28	5356.14	16049.2	3600.58	25934.3	15370.9	9516.18	13174.8	8321.79	21255.7	2795.15	37845.6	759250	101129	791818	771381	815177	557823	826512	2.11776e+06	30175.1	41398.6	9868.49	8835.82	25619.1	5991.8	127087	462893	108552	455482	367121	535382	358793	607917	5010	2872.22	4222.24	3903.6	4891.07
723	TG(32:2) [NL-14:0]	109.124	193.618	0	0	135.932	0	1168.7	51.13	97.9402	0	0	61.3888	0	377.745	111.592	156.822	4.11591	0	189.759	0	624.112	927.132	748.387	1120.13	379.393	1163.52	0	2012.07	1463.22	153.142	185.866	67.734	0	230.117	0	509.389	230.374	197.328	226.982	73.005	369.576	0	489.495	46.5666	114.064	0	0	0
724	TG(32:2) [NL-16:0]	69.0234	187.174	0	0	0	0	1467.6	129.621	289.67	0	0	33.612	0	1091.09	94.2399	202.775	0	0	54.752	0	867.933	2003.39	676.413	2256.74	1930.64	2297.83	728.114	2645.3	2553.99	120.792	249.841	0	0	125.9	0	796.482	601.85	374.588	706.237	406.833	834.858	0	1013.86	3.92669	9.61838	0	0	0
725	TG(32:2) [NL-18:1]	508.891	504.902	409.688	16.6987	828.613	0	2234.52	716.911	640.018	654.101	132.433	1138.71	0	2193.74	629.226	759.566	459.191	7.84724	828.151	0	2606.36	86897.4	6866.34	88808.9	81822.6	92161.9	77188.3	93805.2	61217	3270.11	4684.63	1354.47	786.407	2280.19	0	13925.9	12060.5	3886.61	11141.5	9671.67	12267.2	8781.9	19474	148.442	272.941	0	0	159.661
726	TG(33:0) [NL-14:0]	517.375	543.717	404.212	151.419	780.094	0	5988.23	652.631	636.261	509.363	219.346	774.414	0	3099.05	1168.57	831.334	1261.76	499.449	1754.23	0	3311.91	237126	30030.8	232062	225697	257961	192522	275940	167741	11014.3	11967.2	4967.67	4024.69	13527.7	2764.45	38390.5	37998.5	2031.79	38425.3	38065	39256.6	34063.9	39597.7	2386.57	331.877	2401.23	2152.17	2635.54
727	TG(33:0) [NL-16:0]	25342.9	15316	22832.9	14911	34761.5	1575.94	99099.4	31410.9	19269.6	28030.7	17507.6	42724.9	3578.75	82021.1	31056.7	20707.1	30671	15014.8	39427.2	437.147	96656.4	211358	45289.1	210917	182567	251990	149848	257670	224999	14246.1	7791.34	11533.5	9060.13	15125.7	6106.76	32347.8	59297	3886.62	58640.2	57348	61326.7	54162.2	65199.8	7760.48	2348.31	7963.07	6131.81	9699.87
728	TG(34:0) [NL-14:0]	11736.5	17192.4	6776.1	2600.41	14773.2	0	180524	20695.2	25326.1	9221.08	5237.75	23480	0	93414.7	41359.1	46404	24037.7	7604.19	57697.5	3240.45	185191	4.34102e+06	587350	4.46389e+06	4.24939e+06	4.53527e+06	3.30274e+06	5.07864e+06	3.8303e+06	3.01978e+06	375727	3.0612e+06	2.8316e+06	3.29774e+06	2.35249e+06	3.55039e+06	1.49821e+06	349597	1.53395e+06	1.24774e+06	1.80326e+06	1.03822e+06	1.83779e+06	3.20699e+06	252889	3.08605e+06	3.02324e+06	3.42014e+06
729	TG(34:0) [NL-16:0]	7804.15	11496.7	4927.53	1141.57	9390.18	0	97225	19939.8	21944.9	13807	5219.68	23066.6	0	99521.9	34921	36302.2	18174.2	11174.1	54670.6	493.297	147050	8.74112e+06	1.05638e+06	8.85766e+06	8.48348e+06	9.25327e+06	6.93119e+06	1.00563e+07	7.46613e+06	569516	373283	378258	346089	630282	271378	1.43457e+06	1.90536e+06	217882	1.86748e+06	1.77535e+06	2.0799e+06	1.62354e+06	2.1783e+06	311178	37407.9	313083	284590	337413
730	TG(34:1) [NL-14:0]	853.935	1099.51	497.98	126.498	1004.06	0	6449.46	2544.06	2873	1495.69	939.224	3155.4	0	12615.1	4087.02	3866.74	2606.31	881.74	6006.55	112.703	12796	296847	41106.8	306201	267527	325822	238587	343091	197671	9889.93	13816.3	2887.35	1842.55	9833.46	1049.98	43354.8	40396	6799.41	40664.7	35881.6	46219.3	30916.2	47772.3	1555.58	1373.76	1524.36	417.066	2263.45
731	TG(34:1) [NL-16:0]	453.239	628.459	225.749	0	646.189	0	3347.25	1024.57	1105.12	695.737	232.296	1548.26	0	4392.34	1238.46	1509.28	607.149	0	1700.58	0	5391	591709	80332.7	592216	547990	643063	474934	697629	202632	16334.5	22682.6	4822.69	3628.53	17902.5	2403.79	72139.4	40283.3	6367.4	40363.5	35492.1	45888.8	32220.5	47153.7	251.809	474.675	0	0	245.869
732	TG(34:1) [NL-18:1]	12587.3	15250.2	7341.64	3896.48	12661.4	0	94319.5	30005.7	36050.4	17608.5	9174.74	29074.8	3400.34	154616	42658.6	43970.2	22951.3	11152.9	58291	4275.85	204913	1.53464e+06	121736	1.54418e+06	1.51662e+06	1.5806e+06	1.32418e+06	1.69515e+06	3.39341e+06	64106.6	72938.2	29474	25453.6	58402.1	18135.9	239219	701376	140703	702674	614980	811904	501589	867255	20572.5	6157.47	19438.9	16288.5	22901.5
733	TG(34:2) [NL-14:0]	144.472	191.353	68.0527	0	203.91	0	1099.25	424.106	414.09	306.027	108.658	506.454	0	1667.58	736.264	762.058	485.856	105.219	1046.14	0	3212.78	10907.4	1126.87	10793.8	10055.9	11131.3	9883.25	12919.9	9125.43	764.312	787.514	530.42	314.807	803.007	33.9882	2969.27	2768.9	965.304	2732.44	2563.5	2942.36	1311.12	4317.88	143.446	143.532	102.219	42.5929	218.358
734	TG(34:2) [NL-16:0]	153.62	205.469	66.6958	0	236.975	0	988.575	160.214	211.457	50.2813	0	293.921	0	653.941	271.63	258.799	294.375	0	457.559	0	784.961	4349.63	983.674	4231.2	3935.03	4722.35	2996.73	5916.3	3878.49	269.859	291.726	154.571	35.1715	471.502	0	978.653	881.733	421.267	1006.89	918.204	1130.64	49.3197	1166.76	155.364	215.223	85.9228	0	200.539
735	TG(34:2) [NL-18:1]	3105.71	2558.32	2568.59	1241.93	4224.65	0	12048	3438.23	2752.08	2420.3	1234.9	4790.83	0	12085.1	5005.28	4078.07	3714.03	2557.77	6743.71	0	17029.8	90442.6	9586.17	92145.2	86008.5	94315.7	75665.7	103697	83997.9	2456.28	3556.77	864.781	281.192	2898.96	0	10369.7	15127.4	2896.1	14631.9	12727.2	17342.8	12218	18944	153.526	239.468	0	0	312.393
736	TG(35:0) [NL-14:0]	554.168	649.558	364.479	2.72956	849.221	0	3918.32	947.035	1023.4	537.727	180.215	1513.68	0	4409.85	1825.76	2121.47	980.576	444.904	2592.13	0	8360.63	245305	26050	251208	237967	263473	198877	269421	211997	11798.8	11478	6478.63	4751.07	12589.7	3370.12	37542	48730.5	5948.31	49154.9	48724.8	52171.4	37679.3	54635.9	5471.76	1520.31	5496.17	5043.93	6352.38
737	TG(35:0) [NL-16:0]	1405.07	1458.94	1197.93	477.762	1875.66	0	13356.5	2327.8	1770.62	2024	795.692	3602.88	0	6191.98	3443.93	2336.35	2776.69	1829.69	4825.09	0	9586.53	1.14e+06	142677	1.19449e+06	1.09105e+06	1.20689e+06	891573	1.29184e+06	721271	41128.5	55847.2	11910.4	10612.4	46201.4	5324.14	177216	188199	32750	184471	162122	214423	151520	229655	1862.41	1996.87	1254.53	286.606	3244.8
738	TG(36:0) [NL-14:0]	60487.9	59661.7	39305.9	19309.8	78656.8	0	323457	93590.7	85045	58704.8	44676.5	132246	0	335816	168564	165812	115137	56775.1	220776	24847	752983	2.53198e+06	261348	2.58798e+06	2.51683e+06	2.6069e+06	2.05764e+06	2.85194e+06	2.62962e+06	1.59033e+06	148995	1.5655e+06	1.50259e+06	1.69792e+06	1.31896e+06	1.81962e+06	925301	209255	909039	751718	1.10024e+06	699526	1.17095e+06	1.71677e+06	136168	1.65018e+06	1.62324e+06	1.8154e+06
739	TG(36:0) [NL-16:0]	31130.8	32287.5	23278.1	10155.2	39059.1	0	234732	63035.2	55741.9	40973.6	25718.3	79562.7	0	240926	100304	90152.2	58940.5	41684.3	175243	4236.23	329978	1.69726e+07	1.9801e+06	1.69417e+07	1.61027e+07	1.77072e+07	1.41252e+07	2.00419e+07	1.15855e+07	2.07142e+06	720470	1.75095e+06	1.64798e+06	2.37654e+06	1.35049e+06	3.78447e+06	3.44535e+06	544446	3.23526e+06	3.21234e+06	3.80804e+06	2.78057e+06	4.21735e+06	1.70678e+06	120928	1.67027e+06	1.63693e+06	1.70188e+06
740	TG(36:1) [NL-14:0]	5153.27	7255.22	2500.78	785.099	6224.44	0	39645.7	13290.4	17577.2	5816.72	3794.17	12396.5	0	75828.7	21969.9	23221.7	11435.3	5750.39	36247.1	406.07	95176.8	1.57489e+06	139139	1.58203e+06	1.51313e+06	1.63594e+06	1.36568e+06	1.77555e+06	1.17049e+06	54906.2	85268.6	14648.7	12965.1	43433.6	5591.5	257474	273034	35977.3	288362	275119	292222	201741	295528	2981.64	3607.97	1595.05	0	6066.58
741	TG(36:1) [NL-16:0]	5522.47	6331.93	3124.84	1599.34	7418.53	0	44780.3	14397.1	14075.7	10002.7	6090.77	15838	0	60911.5	18082.3	16013	12595.1	4793.99	26534	1044.59	61775.1	1.44315e+06	144942	1.45416e+06	1.37581e+06	1.55488e+06	1.21735e+06	1.5951e+06	722987	50860.1	60050.8	20240.1	16753	56236.8	12727.5	193896	185922	32666.2	172313	161673	213405	157038	228640	8527.46	3821.13	8482.1	5331.19	11710.7
742	TG(36:1) [NL-18:1]	31381.7	42703.8	13043.7	5459.61	35569.3	0	245339	79932	89704.8	43326.3	28062.8	95491.5	0	384781	117144	117663	67723.6	22374.2	187635	4648.44	503988	4.41778e+06	356968	4.46019e+06	4.41976e+06	4.59097e+06	3.74985e+06	4.79558e+06	5.20589e+06	259165	207136	158977	143458	268398	127960	736726	1.12588e+06	170897	1.16979e+06	1.07065e+06	1.24065e+06	825864	1.28795e+06	148061	21810.1	147333	133217	166725
743	TG(36:2) [NL-14:0]	939.144	1341.14	471.522	161.074	1052.45	0	8826.98	2715.76	3369.01	1440.18	573.943	3397.62	0	15514.4	4332.75	5312.41	2064.21	787.799	6206.91	12.308	25578.3	169015	11869.7	169034	160824	179330	153401	181770	203863	7067.12	11343.8	2107.52	1278.09	4547.69	523.609	35170.6	37774.4	7470.07	40391.5	36038	42893.3	24009.9	43539.8	413.74	512.643	189.522	34.6549	728.017
744	TG(36:2) [NL-16:0]	777.163	835.128	506.254	214.924	1011.59	0	5989.73	2358.98	1753.68	2406.64	959.225	3541.64	0	7646.76	3341.98	3009.12	2157.16	1233.97	4276.15	278.213	13069.7	48835.5	5654.12	48899.7	46263.2	52693.4	40115.8	55755.5	46368	7518.47	4853.92	6609.48	4669.24	8411.78	2188.61	20538.1	13818.1	2222.88	14733.8	12932.4	14981.6	9997.33	16047.3	4991.85	1338.27	4819.47	4282.76	5096.74
745	TG(36:2) [NL-18:1]	1475.91	1812.45	949.206	290.439	1830.98	0	10861.4	3396.51	4775.56	1903.75	1306.02	2869.89	0	23232	3858.3	3619.47	2634.13	682.261	6448.26	0	11936.2	300065	24214.3	302566	279272	315644	271758	331990	134597	9414.82	13615.1	2864.71	1868.78	9492.01	916.41	39422.1	30913.3	3626.86	31159.9	29064.7	33842.6	25308.9	34747.7	343.976	486.037	126.241	0	513.18
746	TG(37:0) [NL-14:0]	1059.09	931.496	841.903	353.614	1468.83	0	5194.82	1447.12	1310.05	999.646	515.515	2200.7	0	5735.56	3211.95	2832.77	2452.08	1486.1	4274.98	71.874	12140	106784	16733.9	107789	106514	117747	75781.9	122189	155311	7147.77	3608.28	5841.38	4673.8	8486.11	4013.12	16392.4	33403.1	3194.13	34817.7	32919.9	34908.1	27409.9	36148	5114.77	1350.57	5368.72	4621.66	6111.47
747	TG(37:0) [NL-16:0]	1543.24	1476.62	1321.62	499.599	2156.38	0	11970.2	2600.79	2139.45	1785	1011.64	3548.6	242.358	8239.07	4277.22	3790.43	2710.36	1460.92	6853.93	0	15492.4	872466	113273	886866	863070	924394	666400	1.00262e+06	691505	29815.1	36734.6	10831.9	9303.67	34463.9	5024.03	115300	166014	19785.3	165053	153384	179156	140128	192502	3047.78	1030.32	3298.9	2813.61	3759.29
748	TG(37:1) [NL-14:0]	177.985	236.156	80.1909	0	251.605	0	1252	240.124	283.526	100.006	18.6649	351.88	0	872.391	534.847	447.115	376.976	281.058	786.408	0	1645.38	32209.5	4793.95	32292.4	31587.4	35173.4	23747.5	37438.8	29792.8	1307.84	1845.25	582.632	298.813	1075.49	12.0931	5708.12	5592.67	958.78	5223.89	5009.19	6407.86	4548.49	6819.58	193.716	301.67	95.0002	20.1669	161.366
749	TG(37:1) [NL-16:0]	486.789	530.207	348.324	58.1274	741.997	0	2844.03	795.165	849.183	502.577	185.586	1101.57	0	2923.79	1083.49	1087.15	730.389	232.059	1757.1	0	4097.27	181938	27703	184105	173109	192992	137307	220710	138172	5816.93	8887.15	1343.14	997.917	5092.48	222.879	26149.4	31940.7	4001.03	32142.5	29219.8	34028.1	26763	37693.7	473.05	560.867	289.917	0	901.611
750	TG(37:1) [NL-18:1]	2937.31	2796.78	2181.61	1119.59	3613.56	0	18529	5167.4	4862.23	3272.15	2260.38	6181.23	0	19532.9	7237.83	6645.32	5831.42	2606.25	10116.5	344.862	30633.8	606868	57542.3	603999	584657	653451	516047	669018	496958	24628.4	36483	7320.65	4689.23	23384.6	3141.63	117672	115652	12487.1	117257	114217	121664	93067.9	129995	2256.23	1853.24	2484.07	765.453	3850.57
751	TG(38:0) [NL-14:0]	136290	136805	91227.8	51532.8	161458	4612.24	900501	219377	179073	156608	108242	281056	22337.8	756935	412728	415484	253776	136848	541468	66937.1	1.97359e+06	838722	112334	858998	785895	921713	656306	953882	1.50949e+06	1.81238e+06	197283	1.85519e+06	1.64453e+06	1.94412e+06	1.49585e+06	2.09382e+06	714292	236714	719651	514890	928312	461401	940548	2.00526e+06	164713	1.98768e+06	1.91207e+06	2.08003e+06
752	TG(38:0) [NL-16:0]	90426.3	70416	67470.1	38303.5	125203	1494.77	372141	143535	101897	119901	73882.5	201274	41050.4	520781	225042	183100	176131	90007.9	299195	26844.2	782492	5.88493e+06	631476	5.98072e+06	5.70663e+06	6.10191e+06	4.83848e+06	6.75206e+06	6.33046e+06	689219	238599	585523	549613	762301	458989	1.2502e+06	1.53857e+06	234978	1.43845e+06	1.39893e+06	1.71911e+06	1.29708e+06	1.85904e+06	593403	55850.7	578190	571036	634992
753	TG(38:1) [NL-14:0]	5258.99	6132.97	3002.4	1334.85	7041.73	0	39178.3	10730	12108.3	7074.18	3304.49	11966.7	0	45537.4	19014.6	18196.6	13686.7	5153.57	26704.5	985.311	65760.8	555858	61014.2	535593	534920	601869	472912	632396	694753	20734.5	21392.9	10316.8	8865.72	19286.7	6975.86	71799.1	122993	25312.9	125380	114752	139072	80319.7	152034	8398.74	1157.41	8706.39	8276.62	8797.75
754	TG(38:1) [NL-16:0]	26103.3	32625.7	13326.7	5140.1	34224	0	225101	54524.9	56162.6	36480.9	22355.6	56862.3	0	228420	73319	66116.2	60636.7	21152.6	115303	3028.34	274392	5.30572e+06	727162	5.40891e+06	4.77921e+06	5.76199e+06	4.32946e+06	6.23803e+06	3.95111e+06	143428	210995	45647.1	32131.2	109402	16727.9	631652	771097	170479	745324	720458	800275	541185	1.06399e+06	7090.31	8494.38	3716.37	1303.23	10005.1
755	TG(38:1) [NL-18:1]	84443.4	104018	41140.9	18127.3	107593	0	642907	161946	165610	99216.1	65480.7	196732	0	674292	229135	207681	175480	57448.1	359546	13043.7	816856	7.95169e+06	961318	8.21248e+06	7.19293e+06	8.38102e+06	6.74793e+06	9.24699e+06	7.96448e+06	673280	320296	557087	464082	648670	422942	1.52852e+06	1.59431e+06	291383	1.66881e+06	1.42815e+06	1.75866e+06	1.1464e+06	1.94528e+06	565776	88548.2	539268	501229	593952
756	TG(38:2) [NL-14:0]	789.522	1136.35	314.166	104.588	997.688	0	6107.21	1866.03	2470.61	1025.33	327.574	1776.43	0	10549.3	3660.99	3992.5	2315.44	699.228	5064.33	102.888	17740.4	54316.1	6737.55	54312.8	52073.8	59135.1	43276.3	61924.6	95340.1	3687.03	3507.29	2657.98	1833.91	3031.74	1024.18	11989.5	18287.5	4971.65	18195.3	14692	22393.4	11860.1	24157.3	1618.99	590.996	1560.19	1263.51	1871.62
757	TG(38:2) [NL-16:0]	5254.95	7557.49	2429.16	847.886	6274.47	0	59474.6	11620.2	12371.4	5995.07	4649.78	15382.9	0	54810.6	17427.8	18964.6	10682.4	3463.89	26110	443.659	89378.3	512988	37252.9	508071	486135	538019	469606	565352	659154	21061.7	33728.8	5955.76	4477.72	13187.3	2662.51	101011	128531	19010	135774	129012	138075	91186.7	142852	609.35	910.712	225.01	29.8635	725.413
758	TG(38:2) [NL-18:1]	8400.16	12384.9	3440.75	1307.26	9345.87	0	81937	17972.3	24906.7	10805.7	5400.44	16845.7	0	117374	19330.1	18345.7	14270.2	3345.72	34155.2	0	57353.5	629749	63711.6	610400	581407	679333	568845	714795	468725	32617	26486	22130.3	19222	29205.3	10635.5	95732.2	109168	23756.9	105767	103901	110742	77067.9	150726	13160.9	4904.07	10959.6	10568	15057.1
759	TG(39:0) [NL-14:0]	3055.78	2733.53	2220.83	1205.65	4107.27	0	17117.7	4837.34	3567.61	4067.52	2049.45	6034.55	82.7829	14858.1	9848.53	8114.46	7482.77	3841.04	13598.6	800.926	32838	61093.7	9643.34	62204.3	53612.1	64479.7	50047.2	76120.2	129868	4543	2503.6	3655.67	3276.42	4671.52	1388.74	9600.05	27203.6	4117.11	27243	26116.6	29530.7	20334.7	32366.4	2590.39	605.891	2556.67	2195.05	2842.13
760	TG(39:0) [NL-16:0]	2807.17	2111	2388.69	1219.5	3724.01	0	11687.9	3993.16	3146.06	3716.14	1784.78	5412.19	0	15357.3	7350.63	5516.4	5900.37	2628.1	9256.04	631.872	20441.7	253526	31411.2	257711	243101	264963	202766	297358	349044	9853.81	10778.8	4867.87	3199.48	10730.4	2660.36	36844.3	78455.9	9955.26	76242.7	72328	84307.6	66698.3	93532.4	2528.08	914.163	2454.1	1801.08	2978.02
761	TG(39:1) [NL-14:0]	271.747	270.52	202.567	50.2257	389.454	0	1183.54	408.703	467.572	180.567	62.9714	583.879	0	1499.95	929.311	762.936	620.092	391.059	1293.18	47.2253	3044.73	18455.1	3495.07	17313.4	16436.3	18982.3	15397.8	25023.8	24269	573.955	813.474	257.293	118.779	532.208	0	2551.12	4076.29	1065.71	4095.24	3573.89	4852.53	2439.41	5322.75	200.22	377.428	62.1723	11.6582	103.055
762	TG(39:1) [NL-16:0]	551.862	567.312	382.956	145.139	833.242	0	3185.19	834.44	796.302	674.891	197.525	1060.9	0	2666.46	1255.16	1303.96	899.626	398.623	1452.11	0	5623.86	86334.8	9667.57	88929.9	82247.8	92484.4	70072.2	96387	75124.3	2568.17	3632.72	764.78	469.036	3042.37	90.0614	11512.6	17051.9	2307.63	16583.4	15088.1	19127.1	14811.6	19768.3	346.514	399.58	254.573	30.8341	523.596
763	TG(39:1) [NL-18:1]	2817.13	3118.62	1795.93	687.528	3697.24	0	15848.4	5298.46	4818.63	4162.3	1969.88	5875.07	397.257	17718.6	7721.56	6847.92	5876.17	1799.71	11248.2	996.473	24209.6	345599	30641.6	347540	337772	354381	296475	390859	391636	13363	18987.3	4611.57	3141.35	11971.2	1452.3	57232	85476.3	13789.1	83967.5	73765.6	97005.2	71317.9	101889	1620.18	1417.2	1590.7	345.618	2624.63
764	TG(40:0) [NL-14:0]	279907	273290	193422	113762	315230	9787.68	1.88267e+06	475936	331655	382719	220395	600322	45315.4	1.2572e+06	1.03127e+06	1.02256e+06	593794	382207	1.2443e+06	122007	4.65756e+06	830960	134002	848915	764138	896934	626540	1.01257e+06	1.95445e+06	1.16082e+06	119376	1.14653e+06	1.0729e+06	1.28418e+06	929875	1.34062e+06	654160	88100.8	669282	590559	729534	532568	739892	1.29531e+06	101466	1.30776e+06	1.25129e+06	1.33551e+06
765	TG(40:0) [NL-16:0]	284033	250461	207804	124560	360733	10956.8	1.79515e+06	418049	297879	339409	229792	539803	65809.3	1.42684e+06	745855	622258	523845	302818	947015	117203	2.72841e+06	2.77258e+06	360818	2.8346e+06	2.67479e+06	2.97075e+06	2.14335e+06	3.18528e+06	4.9325e+06	981767	123080	987203	888140	1.07255e+06	798089	1.23319e+06	1.37177e+06	134750	1.31243e+06	1.3015e+06	1.45533e+06	1.23006e+06	1.57491e+06	1.07054e+06	88233.7	1.08285e+06	1.00014e+06	1.12783e+06
766	TG(40:1) [NL-14:0]	20619.4	18693	14212.4	7618.24	28045.5	0	114661	31396.7	27618.7	23160.3	13543	39694.8	4581.19	118616	58493.1	53161.9	45987.9	19187.9	67707.1	5382.14	209375	346781	39000.5	355290	333525	361427	282126	398237	590316	57991.4	13416.3	55270.7	48618.5	60635.2	42493.8	95165.3	126329	13312.1	127061	119347	134913	106849	142698	60603.9	6221.18	60719.1	56118.7	66108.1
767	TG(40:1) [NL-16:0]	29517.8	32894	16818.5	8013.52	35919.7	0	187484	56852.9	53664.2	38399.8	22678	64249.9	5264.14	224891	81921.5	70575.7	55106.1	23010.9	128547	7474	260539	1.73303e+06	185828	1.81015e+06	1.63203e+06	1.86557e+06	1.43043e+06	1.89076e+06	2.02865e+06	61978.5	78167.8	23824.8	21879.5	56923.8	14323.2	246312	449091	40317.7	450588	420006	470664	398760	507443	11335.7	3150.59	11234.5	8448.02	13820
768	TG(40:1) [NL-18:1]	239136	221821	156273	74911.3	344917	420.959	1.11585e+06	375562	299627	264180	174871	495775	26467.9	1.31034e+06	540623	433258	431231	165190	796043	75068.7	1.48102e+06	3.21969e+06	307923	3.28873e+06	3.17599e+06	3.39168e+06	2.6505e+06	3.52579e+06	4.51089e+06	325768	148772	262546	239127	327982	218139	689696	977718	115089	981515	919909	1.05511e+06	806625	1.11764e+06	270324	24230.2	261986	250728	285190
769	TG(40:2) [NL-14:0]	1986.22	2470.17	1094.03	439.035	2415.71	0	13507.5	3573.99	4756.68	1523.45	969.484	3610.58	0	20433	6400.34	7681.46	3962.15	1543.2	7433.9	441.892	31887.4	32895	3898.48	33287.4	29571.1	35863.4	28288.5	37452.6	83458.1	13546.1	2234.66	13673.9	12612.4	14932.2	8659.16	17585.9	17579.4	6329.38	17557.4	11805.4	23286.4	11365.3	23912.4	14688.3	1115.91	14936.7	14166	15395
770	TG(40:2) [NL-16:0]	5016.45	6631.61	2173.54	848.958	6411.87	0	41951	9622.12	10360	5210.63	3169.52	11229.7	404.633	43765.9	15784.4	15139.9	9423.07	1750.42	26085.9	642.441	61525.3	200862	20874.6	206519	197000	213009	162414	220721	358657	9770.55	11216.7	4648.96	3652.97	8011.52	2932.86	37849.5	67669.2	10755.9	70516.3	65778.6	75000.9	47680.4	76607	3073.24	1184.73	2682.1	2379.64	3706.9
771	TG(40:2) [NL-18:1]	30102.4	42245.4	13230.2	5022.94	35785.6	0	279420	53094.8	65628.1	36802.7	16710.3	53916	1731.24	277051	58466.7	54096.6	43687.1	13788.2	107244	2502.15	194284	2.44166e+06	208594	2.36816e+06	2.34292e+06	2.58046e+06	2.18748e+06	2.74044e+06	2.3438e+06	90632.2	148132	24171.2	18775.7	53179.4	11288.8	433500	485733	108912	476812	408357	584307	351689	603409	5209.29	5904.36	3289.94	242.275	10386.2
772	TG(41:0) [NL-14:0]	11619.2	11039	8489.56	4944.37	14268.1	154.259	79948.3	18870.7	13813.4	15535.4	8426.63	24215	2243.21	54718	40390.9	33846.1	27184.4	17306.3	58883.4	2425.07	128519	66898.3	10410.3	68776.1	58424.6	73765.6	53668	79766.6	123563	3249.76	2567.3	2584.08	1623.11	3106.16	527.163	8977.31	27126.9	3190.23	27816.2	26976.6	28251.5	21231.4	30804.2	1442.71	1092.03	1783.32	581.317	2143.32
773	TG(41:0) [NL-16:0]	11245.4	8078.9	8886.36	5614.64	14830.8	0	46041	16320.5	9953.4	12565.9	8564.88	23696.8	2684.98	36084.3	27687.9	20564.4	23171	10157.5	44876	1764.82	69321.1	205269	36263	210454	191688	233168	144229	240305	401267	7822.83	7828.76	3718.22	2970.61	10277.8	1417.99	25403	92786.2	9376.27	91109	86562.4	93379.9	84857.4	110458	2299.69	1417.95	1770.91	1282.58	3131.34
774	TG(41:1) [NL-14:0]	1483.15	1247.02	1090.82	609.558	1986.31	0	6400.27	2547.74	2057.82	2182.73	1121.07	3630.11	0	9608.9	4670.77	3561.56	3897.81	1911.64	5952.34	192.679	14146.8	19534.4	5531.68	21053.1	16774.2	22003.8	10847.7	26583.7	42602.5	619.835	717.505	364.903	209.883	653.806	0	2412.94	7789.01	1253.66	7835.99	7381.51	8234.5	5826.64	9638.08	60.8339	84.1161	25.453	2.00541	86.2469
775	TG(41:1) [NL-16:0]	1016.27	1125.4	655.488	247.574	1299.02	0	5665.75	1596.92	1504.2	1056.68	672.049	2035.06	0	6125.5	2786.6	2656.73	2118.35	745.871	4360.63	0	10383.9	59074.9	7490.78	60988.4	53781.1	63168.5	48650.2	68548.7	81147.8	1882.28	2666.69	808.576	334.357	1993.43	0	8686.46	17078.7	1512.05	17279.2	16478.3	17554.7	14750.5	19305.3	400.661	523.762	184.891	8.73092	639.433
776	TG(41:1) [NL-18:1]	5867.04	5366.17	4152.05	2100.75	7840.14	0	29685.7	9283.4	7385.34	6792.31	4515.53	12059.1	1736.67	30937.1	14102.8	12273.9	9655.67	5198.28	17486.2	1736.69	51476.9	154327	15395	157890	152197	160611	126334	172031	289909	5982.88	7051.1	2734.71	2155.23	5045.25	1576.27	22942.4	61129.3	9148.98	59509.1	54860.2	69381.4	50006.4	71768.8	1788.21	1160.27	1873.64	1342.29	2015.38
777	TG(42:0) [NL-14:0]	387385	384412	262646	159339	455635	14728.6	2.88387e+06	671888	469672	542941	339438	821206	69461.8	1.94696e+06	1.55937e+06	1.41756e+06	972233	600264	2.14863e+06	157770	6.63451e+06	761533	107638	796918	738037	823146	564190	860874	1.05331e+06	544530	64606.9	542347	490546	591903	447601	668721	341598	51355.8	345003	309898	382531	267992	398354	612015	64633	600722	565923	637391
778	TG(42:0) [NL-16:0]	633977	519565	493818	300227	772888	36473.6	3.30375e+06	939886	593305	831981	500659	1.25344e+06	149599	2.72287e+06	1.83116e+06	1.48022e+06	1.31406e+06	794947	2.26658e+06	309305	6.32556e+06	2.8644e+06	395027	2.99098e+06	2.69935e+06	3.1204e+06	2.19131e+06	3.24746e+06	5.41124e+06	644878	120834	631712	542611	705166	489839	929455	1.40311e+06	232359	1.34197e+06	1.22111e+06	1.5414e+06	1.18285e+06	1.76319e+06	641221	55688.7	640840	604102	686446
779	TG(42:1) [NL-14:0]	166683	131645	129968	73461.2	216978	4365.96	676374	262408	178418	236293	122994	373570	43320.2	844262	455871	338989	350409	175797	660015	71665.8	1.36394e+06	493499	61589.5	506332	474930	535182	384880	554187	1.27727e+06	41012	18163.3	33564.7	30466.1	40765.9	26070.6	80669.9	247065	30692	254078	239005	267580	192433	275741	32558.5	4300.24	31211.4	30333.8	35198.7
780	TG(42:1) [NL-16:0]	90569.4	76978.1	64042.8	36247.5	115417	643.175	396118	118772	90356.9	102715	48650.4	151366	23012	369893	187856	153831	142602	85879.7	207138	14725.2	581260	1.11594e+06	129380	1.13587e+06	1.08603e+06	1.21301e+06	884211	1.23155e+06	1.73187e+06	102696	41461.5	82931.2	75718.3	115634	69852.7	198837	399988	27969.7	398959	376379	416904	369747	440521	81638.3	6916.7	78635.9	77658.6	83406.2
781	TG(42:1) [NL-18:1]	721053	610074	514738	280507	973815	14366.8	3.01834e+06	1.1306e+06	888827	829871	508042	1.60266e+06	165032	4.2611e+06	1.78946e+06	1.33264e+06	1.27498e+06	752084	2.34904e+06	296091	5.01637e+06	1.61185e+06	180394	1.67234e+06	1.54893e+06	1.71159e+06	1.29812e+06	1.79582e+06	3.85057e+06	475986	69458.4	483796	421630	521917	362469	615753	901047	129821	906469	839308	982929	701394	1.06661e+06	508649	29526.7	506724	487578	533114
782	TG(42:2) [NL-14:0]	29424.2	22306.8	22140.2	13801.8	39265.9	331.756	115859	48916.2	36808.6	38048.2	22756.1	62472.3	8027.15	181162	82678.6	61939.5	68925.6	29931.5	117974	11141.1	235452	90641.4	11100.9	92384.7	87666.4	95689.6	71619.6	104575	253281	9512.92	4770.38	7931.98	6688.02	9863.96	4637.32	22503.6	43284.4	8440.19	42365.3	38463.7	48680.1	31897.1	55130.7	6860.09	710.244	7063.07	6614	7335.35
783	TG(42:2) [NL-16:0]	9834.51	11542.8	5636.93	2741.05	11284.8	0	69673.1	14020.3	14349.5	7509.32	4249.57	16958.2	2388.54	50596.1	22678.1	24498.4	13768.4	6964.74	27226.5	1298.11	106888	105978	8708.21	109215	104414	110911	89679.5	113466	265403	25485.9	5689.91	23854.4	21507.4	27821	19403.4	39714.1	55273.8	11472.9	55028.7	48423.5	63388.4	39620.5	69568	25429.9	2988.75	24815.1	23325.9	27324.7
784	TG(42:2) [NL-18:1]	37329.8	42510.3	20900.3	9644.12	46412.8	0	250998	60029.1	56738.3	43630.7	22113.9	67511.7	3919.27	234047	77341.6	64567	56001.7	18728.7	125038	8137.23	226792	1.02522e+06	77692.9	1.04576e+06	1.00605e+06	1.08198e+06	885207	1.08772e+06	1.59098e+06	45051.5	52951.3	20694.9	18549.4	33099.4	13296.6	170512	310647	76267.1	310445	262696	371109	205297	399585	14956.2	4524.91	13729.4	11718.5	17685.7
785	TG(43:0) [NL-14:0]	17985.3	17257.1	12736.9	8274.47	21395.7	243.095	123687	30362.4	19891.3	30570.8	14352.4	37381.6	5199.35	77765.2	69881.7	56024.9	47574.1	30787.7	112334	5512.22	205821	75514.3	9264.02	77034.7	70842.4	82747.3	61196.1	84390.7	68497	3450.49	3756.62	2100.31	1046.37	3579.05	460.783	12788.5	15851	1648.14	15784.5	15068.8	16790.9	13430.5	18150.1	2012.69	1043.59	2279.97	1997.68	2615.6
786	TG(43:0) [NL-16:0]	35290	27582.4	29212	16781.6	44355.6	2159.19	194537	52608.3	34087.8	40189.1	25103.5	77392.2	8446.03	131238	94327.2	69777	82865.9	37127.5	152528	3326.44	244874	196492	30629.5	205696	185099	214346	143675	228425	317796	6304.67	7920.62	3357.55	2309.99	4826.67	157.781	24433	75478.9	11359.4	75471.3	65714.3	83275.2	63223.5	90368.6	738.469	539.584	688.738	425.672	1130.18
787	TG(43:1) [NL-14:0]	5458.86	4730.46	4221.49	2270.61	7060.5	0	33704.6	8758.18	6371.01	7807.39	3501.29	12282.6	1298.11	28659.9	17394.3	13806.7	12266.3	6858.86	23900.1	1421.06	55092.9	25418.1	4891.77	27879	22518.7	28809.6	17722.4	29176.4	32625.4	933.664	965.288	569.332	186.887	1542.11	0	3480.73	7181.51	1681.25	8006.91	6312.52	8350.5	4400.21	8462.28	779.416	869.864	577.14	36.6809	1342.44
788	TG(43:1) [NL-16:0]	6615.82	4555.64	5519.19	3283.83	8564.78	0	26195.5	9728.53	5926.06	9048.36	4274.54	12940	2357.18	26319.9	15024.1	11359.4	10952	5630.53	18867	890.013	38444.6	63827.6	10396.5	62525.2	54930.8	70039.1	54372.9	78598.9	127950	2132.16	2340.73	1189.48	650.589	2574.88	45.6021	7670.74	28228.8	2722.56	28092.6	26647.2	29957	24467.9	31975.9	514.939	411.695	601.781	158.672	870.682
789	TG(43:1) [NL-18:1]	28012.8	19492.2	22208.8	13833.3	37257.7	343.935	94516.8	40285.5	22973.4	37420.9	18716.9	55197.9	8181.63	97108.5	62592.7	44396.3	50598.4	24433.4	85041.1	4900.75	163651	126935	14893.6	125848	119919	133501	106089	149829	348668	5073.6	6059.02	2088.55	1795.68	5023.5	1065.07	20884.6	72821.5	8917.7	75321.2	64876.1	79145.9	61946.2	82525.5	1032.61	546.634	964.132	555.806	1463.26
790	TG(44:0) [NL-14:0]	278924	274049	192242	119321	321914	12711.5	1.91482e+06	507107	347713	433879	251885	624586	61184.7	1.54131e+06	1.16278e+06	910923	865025	478064	1.8358e+06	114705	3.86732e+06	813757	97137	836910	819257	864440	624652	897083	642101	218654	38476	209736	189450	230220	173937	300550	221444	25399.1	228332	211331	241292	178343	242382	221293	16131.5	216516	212626	223216
791	TG(44:0) [NL-16:0]	987936	786465	783570	479356	1.2238e+06	49109	4.79051e+06	1.49605e+06	921057	1.32091e+06	829489	1.98257e+06	278720	4.06601e+06	2.86016e+06	2.10895e+06	2.17701e+06	1.2951e+06	3.91771e+06	383792	7.84715e+06	2.19229e+06	327167	2.28149e+06	2.12554e+06	2.32693e+06	1.60577e+06	2.56937e+06	2.36382e+06	406044	99600.9	384922	336413	438400	281127	609116	799312	125015	795610	688892	889915	670040	959945	373365	36898.2	378586	352025	403129
792	TG(44:1) [NL-14:0]	469583	411157	349103	202488	541749	14409.8	2.3401e+06	811600	559576	727624	389280	1.00124e+06	130560	2.36963e+06	1.59435e+06	1.19832e+06	1.17159e+06	599173	2.49293e+06	250712	5.08688e+06	424118	61568.1	442194	400899	449382	321382	500023	504683	189227	20329.5	193331	172455	206702	156342	217546	136595	25633	137578	115551	153683	106993	170159	211653	16133	217478	200248	222911
793	TG(44:1) [NL-16:0]	675692	449246	558378	351289	901188	23747.3	2.27154e+06	925489	516946	888736	448608	1.22654e+06	217707	2.29549e+06	1.3607e+06	915340	1.07039e+06	569999	1.65961e+06	203387	3.2009e+06	1.39222e+06	198962	1.41502e+06	1.28074e+06	1.53283e+06	1.09289e+06	1.62233e+06	3.26659e+06	75825.8	53201.9	49955.7	43310.8	85884.7	37217.9	200067	709906	64641.3	684167	671096	760589	642353	795948	40845.5	6353.98	40544.9	36126.4	42341.8
794	TG(44:1) [NL-18:1]	1.88316e+06	1.34957e+06	1.45225e+06	897306	2.46284e+06	53304.9	8.14614e+06	2.91015e+06	1.7688e+06	2.7356e+06	1.51083e+06	4.20089e+06	613542	8.22012e+06	4.86361e+06	3.23427e+06	3.81214e+06	2.04086e+06	6.96233e+06	813640	1.25619e+07	1.68753e+06	198739	1.73897e+06	1.61966e+06	1.78905e+06	1.34732e+06	1.91431e+06	4.23357e+06	359946	67570	365751	305259	384718	274540	506107	1.01464e+06	23803	1.02375e+06	996378	1.03139e+06	981354	1.03779e+06	361025	23676.4	357990	351221	362431
795	TG(44:2) [NL-14:0]	105063	84955	77449.1	49667.2	131573	4330.76	449517	197413	183813	142132	89276.6	216400	27363.9	975480	371504	290729	267720	129678	529382	62906.5	1.16451e+06	57756.7	6580.79	58482.6	55436	60556.8	47127.2	66779.6	103605	34296.8	4798.44	34486.5	30781.9	37500.2	26010.4	43279.6	25256.3	9061.69	26410.6	17205.9	32491.2	14995.6	35065.1	39516	2851.75	39001.7	37221.5	42045.1
796	TG(44:2) [NL-16:0]	123332	82135.1	101635	64007.5	163720	3909.94	393580	172391	91992.3	151728	87606.8	250933	36608.1	336623	264141	188808	227872	100410	338868	40447.8	712105	249881	18814.3	255182	242727	263586	217367	266592	699919	19138.8	11765.9	14116.5	11777.5	20491.6	9513.53	46143	134429	13949.8	135574	126690	144060	113658	151148	11927.7	1708.03	11523.4	11302	11952.2
797	TG(44:2) [NL-18:1]	163107	134733	126704	70806.5	216659	1424.61	638871	221077	157215	161668	112952	261601	26417.7	603388	295748	212683	248648	99572.7	479632	29498.5	715794	657194	64237.6	653697	623197	708180	564368	732031	1.46367e+06	103578	29586.8	95513.5	85942.6	106567	73233	169997	315373	68510.9	318127	262851	369376	232036	393065	94763.9	7257.76	94465.9	91783.5	96597.2
798	TG(45:0) [NL-14:0]	20979.8	18464.7	15413.9	9997.44	25765.8	0	125436	34216.9	22380.1	31494.7	15104	53819.8	4892.07	78945.6	78465.1	62603.9	65905.2	30284.9	126690	2849.25	232643	116674	12376.8	120236	108657	125494	98214.6	129316	68835.3	4654.84	5998.95	2129.41	464.057	5183.26	0	18959.8	16022.8	2835.8	15800.6	13945.8	18275.2	12566.2	19541.9	1730.02	1997.35	1101.94	76.2897	3072
799	TG(45:0) [NL-16:0]	51130.2	39173.7	41410.3	26191	65647.1	2605.03	300065	77544.6	49329.2	72645.2	38744.6	117752	8607.67	186529	145764	107041	132267	56247.9	227737	5575.88	378104	220384	32237.3	219232	199872	242498	177673	262492	173257	7365.47	9046.43	4659.92	1962.11	6788.26	0	28345.4	40029.5	11475.8	38137.9	32066.4	49265.5	26161.8	54722	2956.71	3739.86	1255.86	0	6152.94
800	TG(45:1) [NL-14:0]	8616.68	6852.62	6851.69	4086.18	11550.7	0	50976.6	13949	9352.44	11781.4	5340.04	20023.5	2300.89	36138.1	29258.5	22149.6	21740.7	11255.4	43820	2420.22	74072.1	29569.7	4248.06	30235.7	26798.9	32625.9	23436.6	34434.5	18640.6	1760.79	1996.17	1278.64	171.579	2555.87	0	7442.74	3324.19	1220.85	3113.41	2511.17	3816.9	1988.91	5367.58	1666.5	1768.6	1220.03	151.385	3268.67
801	TG(45:1) [NL-16:0]	18422.1	13318.9	15330.8	9446.57	23954.8	0	104459	25761.4	17837.4	23134.3	9801.31	34442.7	4213.94	81666.2	43212.6	30441.2	37939.2	18214	58923.4	1957.44	106632	74139.5	8994.93	74408.1	67002.3	77117	64639.7	88827.7	80973.8	2541.59	3225.57	1787.6	0	3342.67	0	10752.1	18204	2818.91	17746.1	16978.2	20374.9	14094.7	21663.7	1429.26	1581.15	1235.66	0	2834.82
802	TG(45:1) [NL-18:1]	82300.8	56173.3	66279.6	42143.1	107493	3644.85	379788	123696	71108.3	110535	60718.8	175157	30719.2	301382	211240	141678	188522	91312.6	309314	16655.5	546493	132758	17061.3	135520	122183	143601	107833	153642	292569	5325.55	7255.74	3174.94	1210.29	4824.62	122.685	26806.4	63189.1	6941.59	63303.9	58927.5	66765.6	53856.2	73282.3	1833.27	1864.67	1722.64	303.533	2541.47
803	TG(46:0) [NL-14:0]	268168	206865	209962	129784	342244	19423.3	1.25699e+06	438527	265476	382694	249560	558431	67146.3	1.11226e+06	959983	708101	781506	417493	1.55042e+06	106387	2.63849e+06	859208	118309	862534	768836	957103	708760	995188	478148	108642	46329.5	95622.9	80204.5	114398	60562.8	219681	170997	35771.2	175530	138902	202141	129724	207491	76693.9	31755.1	75868.4	51268.6	100298
804	TG(46:0) [NL-16:0]	868650	631735	719405	422972	1.11834e+06	54875.9	4.00502e+06	1.36544e+06	861772	1.17618e+06	743987	1.88718e+06	286293	4.0199e+06	2.59101e+06	1.78828e+06	2.46212e+06	1.18524e+06	4.43114e+06	304004	6.51163e+06	2.33491e+06	347596	2.41397e+06	2.17478e+06	2.54695e+06	1.76822e+06	2.72695e+06	1.36313e+06	333622	121179	319792	255479	353893	199095	602869	536762	134906	506595	423185	659115	407382	694666	240071	102884	234436	155469	320084
805	TG(46:1) [NL-14:0]	424412	328946	329376	205490	529578	22674.4	2.02092e+06	767671	488197	702785	369635	1.00656e+06	115472	1.86478e+06	1.62925e+06	1.17617e+06	1.32734e+06	693557	2.21995e+06	222283	4.7131e+06	548000	86963.6	564625	515695	596460	402251	650045	450583	92559.5	25272.3	86676.8	73340.1	100796	64998.8	147090	136438	19020.3	134865	123080	148020	113739	163604	82073.6	9955.38	81859.4	78757.9	89876.2
806	TG(46:1) [NL-16:0]	1.54094e+06	1.08344e+06	1.26231e+06	765770	1.98486e+06	79929.4	6.83487e+06	2.29604e+06	1.32742e+06	2.09626e+06	1.17401e+06	2.99953e+06	692636	6.20528e+06	3.85779e+06	2.41892e+06	3.48372e+06	1.73336e+06	5.57771e+06	670160	8.8041e+06	1.39009e+06	220086	1.42334e+06	1.29322e+06	1.55406e+06	1.03014e+06	1.61624e+06	1.35431e+06	221753	49367.6	219013	181129	236754	169961	337179	362048	35991.7	353777	338341	390499	319220	409581	207804	23304.7	210456	190314	227009
807	TG(46:1) [NL-18:1]	3.11616e+06	2.21396e+06	2.56973e+06	1.49219e+06	4.01983e+06	160233	1.46075e+07	4.92447e+06	2.83475e+06	4.65477e+06	2.71267e+06	6.58749e+06	1.24181e+06	1.32544e+07	8.3108e+06	4.95732e+06	7.30342e+06	3.77635e+06	1.19952e+07	1.61198e+06	1.78068e+07	1.65262e+06	208121	1.67955e+06	1.54095e+06	1.78174e+06	1.33413e+06	1.91197e+06	2.43795e+06	288604	70840.2	271177	235114	306499	221513	440704	659526	64921.1	673360	628167	693018	556480	741282	273570	23238.9	281717	267071	283856
808	TG(46:2) [NL-14:0]	105434	78046.1	82901.6	54333.5	122092	6077.92	447414	201173	144392	182914	84108.4	233752	39878.4	661637	450829	347241	334957	172394	695314	76198.7	1.2232e+06	118345	10934.2	117166	111441	126340	104077	132728	104443	24606.3	6066.66	22834.7	21331.2	25591.8	13783.1	37814.5	24782.7	4507.59	25112.4	21242.7	27886.3	19264.8	30442.8	22735.1	3436.07	23284.7	20221.6	24674.3
809	TG(46:2) [NL-16:0]	332023	228335	278053	163523	408206	18422.2	1.22643e+06	525259	336272	458199	256939	650377	125054	1.44535e+06	913922	618294	758417	416757	1.26981e+06	164785	2.23458e+06	183130	19244.5	180955	174940	198927	154151	204867	308673	53438.6	9460.18	52374.9	45327.6	59546.9	40746.5	71207.5	68600.7	8334.57	67067.2	62817.2	71601.6	60252.2	82703.9	52492.6	7806.52	53503.7	49230.3	58560.5
810	TG(46:2) [NL-18:1]	811135	590240	697039	374712	1.01442e+06	13851.7	2.88651e+06	1.17103e+06	736739	1.00877e+06	673487	1.42477e+06	167241	3.41151e+06	1.53451e+06	997480	1.42074e+06	633325	2.20053e+06	349570	3.60234e+06	884377	93314.3	887695	855183	934992	731008	1.00476e+06	2.64955e+06	69330.9	43589.4	51857.6	45277.4	64279.4	38857.7	178598	527683	86986.9	522450	457358	599121	431753	629104	48747	11348.1	45240.2	41457.1	57390.4
811	TG(47:0) [NL-14:0]	23159.7	18244.8	18595.7	11463.7	28518.7	90.7801	120749	37078.6	25049.9	29432.3	16715.3	53987	2443.87	95671.1	72848.2	52523.4	69295.6	29470.4	118844	5035.26	190305	75336.3	8753.82	75859.9	68644.3	82382.2	64038.3	85464.6	46220.5	3362.56	4535.26	1638.67	349.563	3949.58	0	13900.2	14132.7	1044.03	14209.7	13892.1	14842.9	12311.7	15225.1	686.521	1336.27	0	0	585.327
812	TG(47:0) [NL-16:0]	72677.7	52220.2	59012	37924.1	94546.8	3181.72	313000	103060	69541.4	88303.4	48190.9	149682	12207.5	273090	182332	136641	160165	63042.2	275881	4200.02	471309	306865	28884.9	309060	286128	330802	267757	338779	149137	23870.1	21462.4	17621.8	9435.97	24810.6	2039.54	73383.8	54710.9	14983	51523.7	44673.4	57695.2	41212.3	81863	9844.43	8108.44	9821.69	2894.63	16172.5
813	TG(47:1) [NL-14:0]	31449.3	21349.4	26126.1	16746.2	41918.3	1364.93	138110	49623.6	32377.1	45009.8	20536	69426.2	4464.96	107835	98584.4	68284.1	90132.1	40628.3	164306	7480.89	228143	80089	12502.2	84554.4	70904.4	86947.8	62876.8	94448.2	53915.3	4096.59	5537.28	2017.86	582.621	3520.83	0	17872.7	14615.9	1961.86	15177.4	14368.7	15270.1	11046.5	16893.7	1081.34	1127.68	1056.29	254.468	1243.9
814	TG(47:1) [NL-16:0]	33169.6	22620.5	27606.3	17561.8	43355.3	0	151165	46177.5	28420.7	40272.9	19307.7	63232.7	6406.36	106245	80877.2	57986.2	78164.2	29862.5	128214	1837.48	212101	94598.1	16695.1	94881.9	85655.6	102938	71032.5	118588	58278.5	6143.62	7265.83	4322.09	1162.77	7376.9	0	28032.8	16004.7	2085.24	16019.8	14283.8	17152.9	13694.7	19057.9	4627.7	4710.13	4105.08	384.815	9034.29
815	TG(47:1) [NL-18:1]	127889	80364.3	106113	72916.4	170776	9106.38	550707	201759	110902	202044	100178	279928	44436.5	420123	348852	234864	290951	163784	502893	28030.1	923248	209549	22440.6	211366	201978	217094	174346	242367	196707	10653.6	13676.7	5925.19	2867.51	8866.08	292.503	40739.4	51201.7	2202.28	51461.6	50158.4	52465.2	47766.8	53996.4	3910.87	3816.66	3042.41	1023.37	6237.48
816	TG(48:0) [NL-16:0]	618853	408619	511119	330209	806726	61478.5	2.3336e+06	872243	522353	675181	475639	1.32136e+06	171851	1.97375e+06	1.51058e+06	1.04942e+06	1.34543e+06	521118	2.49991e+06	106800	3.17258e+06	1.47711e+06	184304	1.55642e+06	1.41234e+06	1.59364e+06	1.14938e+06	1.63008e+06	653639	1.59644e+06	1.09715e+06	1.36365e+06	485533	2.53865e+06	391781	3.17632e+06	573949	191897	568609	411122	746451	366750	775366	1.30845e+06	1.29427e+06	1.2421e+06	131854	2.4101e+06
817	TG(48:0) [NL-18:0]	496566	356066	415632	249440	645239	57221.9	2.83611e+06	853784	515065	745488	467489	1.10785e+06	226538	2.50514e+06	1.43561e+06	893929	1.56151e+06	630163	2.01823e+06	126762	3.3642e+06	875435	97354.5	889477	865574	905890	703323	1.00137e+06	520152	81296.7	43550.3	67520.9	54697.9	78475.7	45273.1	183273	181596	19042.3	179621	164856	196636	163287	204804	49780.2	7232.99	51617	44588	55833.3
818	TG(48:1) [NL-16:0]	1.50917e+06	887353	1.30495e+06	880832	1.96363e+06	135605	4.9541e+06	2.19559e+06	1.13854e+06	1.90782e+06	1.24999e+06	3.00665e+06	480220	4.31879e+06	3.95637e+06	2.56331e+06	3.8244e+06	1.6549e+06	6.20789e+06	588690	9.94249e+06	2.08635e+06	227116	2.15237e+06	1.98146e+06	2.26378e+06	1.7059e+06	2.28207e+06	1.54763e+06	534788	108165	525924	439140	618456	379439	707081	746928	67082.7	771747	699633	787580	650949	818669	391248	52148.7	408948	352215	426822
819	TG(48:1) [NL-16:1]	176787	109015	152248	100309	224231	17259.2	678199	215030	125735	183941	112620	300094	38524.2	487892	334923	238458	318871	129471	445503	22034	873846	210943	36844	220498	195399	232017	149787	251983	76461.9	25268.1	12647.9	22109.5	18802.8	24635.9	11647.5	58417.9	37972.6	7399.11	38229.8	35411.2	41677.7	26112.6	47965	16243.2	2987.77	16819.7	13952.4	17330
820	TG(48:1) [NL-18:1]	2.56626e+06	1.52243e+06	2.16367e+06	1.47211e+06	3.38987e+06	216217	1.05092e+07	3.98426e+06	2.03137e+06	3.45766e+06	2.19161e+06	5.24425e+06	1.16981e+06	8.68996e+06	6.93136e+06	4.14078e+06	6.9068e+06	3.09816e+06	1.01545e+07	1.2738e+06	1.40483e+07	2.63757e+06	292520	2.74789e+06	2.40412e+06	2.83403e+06	2.24746e+06	2.9299e+06	2.26269e+06	486842	118696	463071	406900	556045	330708	735132	854887	56545.5	850144	835227	863594	778796	951905	371851	43865.2	391141	365207	396929
821	TG(48:2) [NL-14:0]	406528	242599	339903	226405	538775	28329	1.38141e+06	616056	344032	564989	317739	873677	152284	1.48681e+06	1.1809e+06	820906	959456	457365	1.80058e+06	220150	3.04091e+06	234703	26501.1	231064	216444	253777	202871	270301	244614	95506.9	16907	96637.2	84624	108433	65907.6	120393	120997	11430.8	121149	118830	128311	101140	133786	79442.5	9436.8	83985.5	73612.3	85974.2
822	TG(48:2) [NL-14:1]	77207.1	48934.8	68092.3	43366.9	97213.8	4461.48	267359	110855	70344.8	98563.6	52683.1	148205	20722.9	262390	156069	116324	116472	61087.1	229440	11923.8	407898	143873	17528.4	148030	129392	153745	122157	166189	35229.2	6194.04	5499.81	3547.85	2780.64	7096.22	1872.23	19729.7	9975.34	2261.79	9913.47	9032.68	11595.6	6444.96	12684.7	2333.66	1404.56	1791.09	1627.63	3015.33
823	TG(48:2) [NL-16:0]	388909	225429	328038	224848	507868	24737.9	1.21609e+06	580295	315175	589665	293036	762815	137930	1.29757e+06	1.07351e+06	742325	875018	412720	1.68314e+06	180772	2.58292e+06	424190	37888.9	425636	419117	429660	363486	482439	332646	130609	25053.9	129013	113742	149367	84928.1	176378	162721	8577.61	164141	156417	167273	151452	174433	105763	9331.75	102891	99151.1	114028
824	TG(48:2) [NL-16:1]	308279	205879	269283	162239	376624	12695	1.23615e+06	418545	308139	347327	174406	522347	84589.9	1.35266e+06	631718	430768	548303	251201	901115	78687.7	1.72395e+06	167986	24889.6	169554	154434	179298	132513	204354	100698	8192.97	11942.1	3624.57	255.455	12226.7	0	47925.1	23140.7	7225.47	23101.6	20557.2	25438.7	12369.9	34344.4	9946.85	12403.6	6022.75	1580.17	12399.3
825	TG(48:2) [NL-18:1]	2.65925e+06	1.84499e+06	2.28674e+06	1.32291e+06	3.38847e+06	75727.8	9.88482e+06	4.12842e+06	2.56813e+06	3.75227e+06	2.1322e+06	5.47669e+06	855834	1.2469e+07	5.85971e+06	3.48828e+06	5.27109e+06	2.78145e+06	8.3626e+06	1.28923e+06	1.2747e+07	986104	101970	1.01421e+06	980930	1.0471e+06	791110	1.06919e+06	1.37909e+06	190395	37277.7	194757	162333	212513	140359	275638	322194	38161.5	325715	301991	352751	264059	361831	192957	19343.2	196380	191218	200476
826	TG(48:2) [NL-18:2]	593519	352274	499986	341141	738938	40684	2.09309e+06	962754	508329	872992	509299	1.30369e+06	329218	2.00311e+06	1.78473e+06	1.21788e+06	1.48411e+06	715859	2.7756e+06	334187	4.41492e+06	334657	39674.3	332412	321686	354131	272874	390762	414700	113368	21963.3	114009	101924	126928	78332.8	156833	166388	16882.6	168697	162789	174949	136679	186404	98187.1	4179.45	98373.1	96820.8	99303.8
827	TG(48:3) [NL-14:0]	46257.9	29281.4	39302.7	26255.3	60708.4	2691.49	197366	71230.6	46748.3	64846.8	29941.3	103348	19005	218375	131662	95396.2	101998	55472	168876	28464	362799	30414.6	3574.95	31434.7	30319.7	31690.2	23675.5	34219.2	20760.1	2725.26	2129.68	2382.29	1270.92	2915.95	403.159	8023.12	5410.82	1196.33	5436.9	4546.44	6357.4	3927.66	6749.6	1589.55	1504.28	1203.33	674.381	2058.65
828	TG(48:3) [NL-16:0]	51850.8	32313.9	43312.9	28023.2	64920	3388.91	192107	78946.3	50523.9	71306.2	36119.4	105222	20356.7	223060	136492	100006	104937	51993.4	190372	21202.9	443694	65498.5	8323.08	63920	58806.3	69165.3	57815.6	79319.9	33091.8	4989.86	4690.21	2938.96	2052.61	6041.6	598.816	16298.7	8504.54	1505.21	8821.13	7583.78	9533.96	6264.42	10177.7	1901.68	1087.43	1617.75	1432.62	2302.89
829	TG(48:3) [NL-16:1]	67820.1	45719.1	59192.5	36538.4	81349.7	2269.19	300499	94549.6	70447.3	70081.2	38175.6	125324	26600.3	301901	145389	104133	116532	54238.4	230968	20435.6	428253	33181.4	8129.42	31169.2	27142.4	39270.7	24502.1	44476.7	21031.7	2905.09	4759.95	1843.12	0	3637.39	0	19802.9	4181.34	2833.94	3823.56	1835.49	5678.48	1353.68	8617.62	4504.39	5460.99	3117.71	0	7244.94
830	TG(48:3) [NL-18:1]	606551	433938	491656	297498	784419	13172.3	2.26893e+06	976787	666800	787907	521997	1.19692e+06	160579	2.88032e+06	1.45504e+06	943691	1.337e+06	579370	1.94993e+06	305410	3.64484e+06	117580	13001	118064	109819	126752	99026	133605	260590	39559.5	7021.16	38139.5	33988.4	43422.5	31623.8	54566.3	56679.2	15689.5	55845.2	44328.2	69891.8	38666.4	74655.4	40670.4	3875.82	39406.3	38631.9	41827.9
831	TG(48:3) [NL-18:3]	52404.8	34753.2	42351.2	28886.2	67529.3	2852.35	216774	91994.2	68005.1	74739.3	40839.8	119816	20686.4	347304	162302	122220	138362	67954.7	214990	28817.1	560851	54500	7612.46	56675.5	49145.5	57706.8	44254.9	64707.8	32435.3	4574.33	3859.47	2967.15	2083.46	4463.82	1009.44	13142.9	7544.63	1304.59	7344.08	7034.54	8191.07	5686.88	9488.01	1752.3	1268.25	1537.43	962.023	1914.57
832	TG(50:0) [NL-14:0]	25618.5	20359.8	20095.4	13019.4	33294.1	3002.74	212268	48515.5	30389.6	40709.6	26035.6	57964.2	15497.7	152663	73258.1	43387.9	70719.5	35040.1	112229	7494.31	159990	70781.6	10423.8	72275.8	63365.1	79569	56259	81483.9	40592.7	5390.59	3911.95	4462.75	3126.6	5283.94	1715.59	16876.5	11816.4	1264.82	11914.1	10987.6	12498	10108.9	13589.8	2363.73	956.879	2309.35	1627.04	2637.45
833	TG(50:0) [NL-16:0]	545189	349304	469416	293182	695465	56943	2.40604e+06	814927	484021	626451	453898	1.09344e+06	232225	1.91807e+06	1.12294e+06	737648	1.10664e+06	512914	1.61153e+06	70148.3	2.47645e+06	848264	96837	857892	794374	928436	705546	943102	373363	247113	146386	244097	94755.6	379204	66814.4	490764	177092	40528.6	178412	143813	212998	131717	217202	174070	170337	165411	20080.9	323257
834	TG(50:0) [NL-18:0]	503858	333502	423869	269073	643805	51069.8	2.63295e+06	802575	474326	620260	438310	1.00423e+06	216018	1.87561e+06	1.11069e+06	698466	1.18628e+06	459952	1.66655e+06	74750.4	2.29568e+06	842654	99025	862991	824399	865598	674114	977829	395468	185068	106552	157085	92287.8	258811	62108	386409	174251	32649.3	170086	149251	200929	137100	214716	126156	112339	123417	24254.5	226749
835	TG(50:1) [NL-14:0]	235648	149678	207699	135155	307074	17432.8	1.48872e+06	409581	210911	366504	248639	547503	133540	940827	646420	349222	653525	306821	962148	84214	1.3229e+06	300893	40576.4	285018	278015	313906	263083	373021	210320	45196.1	22168.5	36736.9	31490	44503.5	24408.2	101008	83506.5	8061.71	83648.6	80116.9	88622.5	70891	93631	27368	4958.81	25337.7	23942.6	31042.2
836	TG(50:1) [NL-16:0]	3.46015e+06	1.93462e+06	3.08197e+06	2.07662e+06	4.52357e+06	348407	1.03103e+07	4.53795e+06	2.46572e+06	4.14711e+06	2.52042e+06	5.69052e+06	1.1948e+06	1.01448e+07	6.52312e+06	4.45236e+06	6.29499e+06	2.80125e+06	8.2736e+06	648721	1.60199e+07	3.01504e+06	386675	3.15317e+06	2.8315e+06	3.23714e+06	2.37322e+06	3.42127e+06	1.87159e+06	1.45728e+07	2.21163e+06	1.47012e+07	1.27781e+07	1.65387e+07	1.04049e+07	1.79899e+07	1.19974e+07	768716	1.19581e+07	1.14865e+07	1.23817e+07	1.10561e+07	1.31596e+07	1.13922e+07	2.06188e+06	1.15857e+07	9.55656e+06	1.27724e+07
837	TG(50:1) [NL-18:1]	3.11788e+06	1.70912e+06	2.78932e+06	1.93943e+06	3.99337e+06	283595	1.07509e+07	4.34981e+06	2.23887e+06	3.91865e+06	2.64017e+06	5.43394e+06	1.31827e+06	8.69453e+06	6.3247e+06	4.00851e+06	6.37579e+06	3.16112e+06	8.13096e+06	683886	1.54585e+07	2.8879e+06	245296	2.96955e+06	2.84139e+06	3.04296e+06	2.43072e+06	3.0915e+06	1.72921e+06	6.14585e+06	947464	6.3058e+06	5.53277e+06	6.84756e+06	4.10609e+06	7.99257e+06	5.28544e+06	333061	5.14118e+06	5.06301e+06	5.46689e+06	4.99489e+06	5.823e+06	4.60963e+06	644183	4.79359e+06	4.09006e+06	5.13779e+06
838	TG(50:2) [NL-14:0]	601017	357734	516791	354457	768988	29190.5	2.11319e+06	976463	555825	849427	501517	1.42392e+06	350651	2.72951e+06	1.53213e+06	875635	1.35183e+06	823348	2.26619e+06	272188	3.34551e+06	361916	30677.1	358313	346476	386532	317948	398453	373394	123843	24439.4	116056	108560	140542	92475.3	178840	158415	11520.1	157466	153911	160935	142868	177870	101879	11366.2	101362	92878.1	108754
839	TG(50:2) [NL-16:0]	1.42629e+06	818444	1.27905e+06	857271	1.75082e+06	109359	4.97043e+06	1.75517e+06	917916	1.53465e+06	979154	2.49151e+06	521341	3.59173e+06	2.55603e+06	1.78691e+06	2.13442e+06	1.0949e+06	3.67472e+06	294118	7.5206e+06	603342	57416.5	604986	586683	622464	512839	688372	487067	3.57888e+06	559352	3.54254e+06	3.15069e+06	3.89623e+06	2.8466e+06	4.64843e+06	2.97512e+06	170888	2.9607e+06	2.90619e+06	3.08678e+06	2.71536e+06	3.19712e+06	3.24003e+06	182413	3.25654e+06	3.10649e+06	3.36087e+06
840	TG(50:2) [NL-16:1]	938165	594019	840148	527981	1.14443e+06	54438.7	3.47351e+06	1.12125e+06	748482	1.02741e+06	562027	1.3756e+06	264939	3.36191e+06	1.48104e+06	1.14257e+06	1.13013e+06	660253	1.93732e+06	144949	4.75319e+06	261338	36033.5	266398	254663	273993	199117	308839	148932	75354.3	21142.6	72996.4	62968.2	88673.8	39301.4	116841	99686.8	11678.7	101210	95965.2	106118	80009.4	113721	62114.4	20352	54083.7	50366.1	67526.9
841	TG(50:2) [NL-18:1]	4.02178e+06	2.36922e+06	3.52722e+06	2.35269e+06	5.08758e+06	183845	1.25026e+07	6.10683e+06	3.68432e+06	5.24773e+06	3.07009e+06	8.30898e+06	1.86609e+06	1.77849e+07	8.88173e+06	5.25357e+06	7.80024e+06	4.48755e+06	1.33929e+07	1.97515e+06	2.07443e+07	1.83146e+06	199444	1.84283e+06	1.792e+06	1.91318e+06	1.49316e+06	2.09829e+06	1.68538e+06	434632	122673	410924	353914	491345	268576	701214	665173	19386	675011	657166	676979	631763	680399	337808	55526.2	326397	314041	383920
842	TG(50:2) [NL-18:2]	774466	432267	683926	469599	984464	74937.4	2.66426e+06	1.05643e+06	502216	950519	645889	1.3188e+06	396279	2.12334e+06	1.68678e+06	1.10656e+06	1.285e+06	863082	2.41601e+06	245780	4.16153e+06	364077	38173	359018	349170	375047	312647	427503	337830	1.55721e+06	269937	1.53098e+06	1.34092e+06	1.6397e+06	1.16856e+06	2.13493e+06	1.3351e+06	85274	1.33632e+06	1.27193e+06	1.38453e+06	1.23053e+06	1.45635e+06	1.38722e+06	98941	1.34356e+06	1.31342e+06	1.46752e+06
843	TG(50:3) [NL-14:0]	354328	221670	313303	190416	437503	10343.3	1.21781e+06	586816	349010	552939	308846	800089	157531	1.75698e+06	991465	674895	785869	412904	1.43382e+06	185386	2.68343e+06	103769	11062.2	104173	94485.7	113850	91209	114728	140852	63184.9	13164.5	59986.8	52014	74047	45787.4	85956.1	65038.1	5580.67	62881.9	62609.2	67724.4	58579.6	74028.3	54149.4	3772.49	54718	51940.2	56936.6
844	TG(50:3) [NL-14:1]	26660.4	17493.5	22615.5	15218.5	33701.9	1045.06	92880.4	39751.4	24803.1	35708.5	19538.4	51170.4	9387.06	95754	47591.2	31730.3	41168.1	21560.8	65731.9	3725.75	107588	40767.2	4506.01	42510.2	38212.4	44194.2	33533.9	44513.6	15167.6	3306.64	2284.03	2834.72	1594.87	4168.19	826.83	8804.12	4504.22	1006.27	4746.34	3821.9	5120.21	3064.61	5709.47	2321.79	1033.89	2161.12	1578.84	2639.09
845	TG(50:3) [NL-16:1]	323994	230497	273541	162279	402420	28671.9	1.58609e+06	384729	320385	307902	166176	452225	90213	1.6314e+06	482505	369218	480693	154188	578076	48823.6	1.50189e+06	58080	7763.85	57959.7	54596.2	61750.1	46627.3	69444.7	40123.6	24106.2	6484.53	24465.4	19832.2	28795.3	13999.9	35813	29882.3	4613.67	29719.9	26772.5	31106.9	24753.1	37741.4	23441.7	8974.36	19915	17024.5	27728
846	TG(50:3) [NL-18:1]	861707	528489	760539	495718	1.06353e+06	37828.4	2.88948e+06	1.36121e+06	842506	1.25422e+06	671958	1.82383e+06	373873	4.34002e+06	2.15286e+06	1.37939e+06	1.82558e+06	905252	3.11728e+06	506131	5.30085e+06	313951	42552.5	315681	293078	339352	250179	369377	313475	82989.6	23753.3	79191.8	63335.3	93549.8	55394.1	126031	112115	13897.4	114519	105817	123275	89280.2	125260	69724.4	7933.71	67152.6	65544.3	71744.9
847	TG(50:3) [NL-18:2]	897878	544988	809352	510017	1.10808e+06	44426.2	3.26795e+06	1.3491e+06	828075	1.22128e+06	667945	1.87456e+06	379907	4.37813e+06	2.25324e+06	1.50929e+06	2.00083e+06	885014	3.23563e+06	447083	5.97616e+06	215345	26605.1	219658	196824	222390	183104	257138	281080	94488.3	19045.2	94221.5	79227.5	108670	63489	140074	116266	13881.6	114731	107741	118490	101702	141276	79343.8	7885.73	78381.2	74842.8	79456.3
848	TG(50:3) [NL-18:3]	68528.5	41603.5	59490.4	39507.5	83625	4984.65	283323	107045	76601.6	89686	49955.6	133186	25096.7	296904	158687	120971	116251	66058.2	219887	23329.5	552516	57656.7	9261.63	55813.7	52027	57263.6	50243.5	75557.4	23755.3	43725.5	12142.7	42759.7	34624.4	52810.9	24677.5	68288.1	35273.8	8629.38	31895.4	30044.4	41793.9	26168.8	47162.4	39795.9	8058.99	39672.8	33859.7	44406.6
849	TG(50:4) [NL-14:0]	59373.1	38163.3	50824.4	32337.6	75892.4	3129.73	220860	104640	74862.4	85307.2	46849.3	139123	22874	341447	167481	117839	125631	70954.9	236970	40564	454299	19464.5	5423.3	17508.4	15525.6	22336.9	14664.6	28294.5	20407.1	17954.8	3929.62	17998.3	16394.8	20648.5	10179.5	24812.4	16010.9	2858.81	15737	14249.2	17898.9	12238.9	19980	15899.1	2656.05	15892.4	14109.3	17602.9
850	TG(50:4) [NL-18:3]	85488.2	58161.3	71264.2	46428.4	109045	5226.81	431604	142574	103334	118133	59460.6	196962	27331.2	459794	215073	168956	187240	91531.1	285744	48775.9	858672	36447	6538.88	34868.9	32960	36980	30183.2	48753.6	26540.7	6523.91	3868.69	5421.72	3943.9	7175.25	2843.17	16242.2	9500.08	2180.16	9858.41	8229.68	10320.9	6427.14	12694.7	3236.31	1452.44	2883.04	2066.72	4397.81
851	TG(50:4) [NL-20:4]	4393.22	3479.08	3424.6	2156.01	5679.78	0	22538.5	4832.86	3677.7	4372.05	2403.23	6013.86	752.279	19727.9	8033.11	6666.07	5977.04	3025.82	12029.1	773.755	30608.7	5478.31	1725.31	4991.16	4796.16	6695.76	3132.04	7760.36	1119.76	392.511	602.792	63.4009	0	537.606	0	2124.79	718.546	572.251	931.749	230.49	1124.76	0	1261.94	392.191	446.456	279.261	12.4619	684.051
852	TG(51:0) [NL-16:0]	12671	8362.92	11055.1	6805.44	16582.4	299.033	61065.6	19632.3	12284	18126.5	9812.54	25229.2	3660.96	52774.7	26495.2	19378.4	23109.4	11913.6	37070.2	890.012	82049.3	29381.6	4655.93	30020.3	28376.8	32056.1	21123.6	34561.7	16865.5	1557.6	1692.24	1074.46	421.195	1733.94	0	5237.91	5342.86	1133.46	5516.62	4780.59	6187.41	3531.47	6546.22	197.657	468.408	0	0	24.3898
853	TG(51:1) [NL-17:0]	149312	85510.7	131732	91121.7	186491	19130.1	530122	214153	126121	207461	122296	270172	43943.4	518557	289871	212834	255606	127959	365888	20752.8	882939	132570	14359.6	134521	127697	139078	108925	151435	90857.4	26945.9	8618.67	25585.2	21944.3	28027.3	12596.1	47246.6	43543.1	4000.17	44893.5	41115.6	45109.9	37733.2	48700.3	16291.5	2014.1	16566.1	14827.3	17292
854	TG(51:2) [NL-15:0]	60247	34706.3	51729.6	36458.1	73797.4	1668.29	207568	89115.6	53432.6	81476.3	41807.8	120169	17270.9	211394	111379	74614.2	91612.8	59282.8	147533	8397.31	305136	63908.3	7173.45	63087.6	58795.3	68242.7	55455.7	74492.9	51593.9	9962.4	4879.95	8617.99	6468.64	10729.8	5440.3	21764.6	21893.5	2820.48	20802.8	20421.9	23428.4	18796.6	26360.1	6965.91	1934.31	7393.88	6768.8	7959.75
855	TG(51:2) [NL-17:0]	67805.8	37171.6	61101.8	41658.1	82765.6	8411.08	224150	91245.9	50661.2	81649.8	45856.2	120753	21383.1	203389	124927	86165.9	107356	64112.4	154742	8443.1	398849	35518.6	5436.67	33929.7	33422.8	38616.5	28279	43540.8	32349.6	11427.9	2715.83	11205.3	9486.33	12780.7	7340.36	17281.3	14214.6	2258.37	13038.4	12884.7	15452.3	12280.9	17839.7	9511.23	2690.64	8962.16	7643.7	11752.7
856	TG(51:2) [NL-17:1]	81127	49003.8	71773.4	48850.6	102974	3271.9	300358	105036	59654.9	107878	53642.1	134084	25784.2	258271	141673	103699	101728	64829.3	186191	13760.1	450831	45611.2	4475.88	45987.4	41982.1	48479.7	40243	51491.9	45158.9	11505.8	3534.96	11056.8	8727.41	14134.3	6815.49	19175.1	17200.1	1542.32	17620.3	16022.7	18148	15128.7	19017.4	6665.03	1791.11	7241.94	6033.88	7845.11
857	TG(52:0) [NL-14:0]	2837.78	2303.63	2284.69	1440.71	3657.84	0	23683.6	4839.55	3394.34	4250.63	2360.21	5983.37	371.333	17587.2	7341.04	4536.63	7763.56	3338.8	10391.6	1139.45	17952.9	5645.97	1734.76	5726.89	4271.73	6463.16	3657.2	8269.57	2401.31	852.566	510.832	740.681	497.369	1149.95	121.426	1775.41	892.278	383.953	780.35	640.097	1104.7	491.424	1495.37	426.795	345.772	385.054	214.467	592.689
858	TG(52:0) [NL-16:0]	112663	79759.5	94750	59433.6	151841	14312.1	681782	192112	116349	146775	102414	263185	67818.1	457332	221460	138039	211278	103412	346431	16195.7	511114	164766	15594.7	165155	158552	171673	140987	187101	89056.5	30287.5	17046.4	28906.7	13827.8	41440.8	8218.18	60992.4	34003.5	1495.49	33857.5	33179.4	35046	31930.7	35979.6	16725.8	15675.4	15362.4	2712.16	29768.5
859	TG(52:1) [NL-16:0]	1.02148e+06	635613	902278	602721	1.30673e+06	116463	5.85971e+06	1.60082e+06	855513	1.32488e+06	1.02639e+06	1.96501e+06	601840	3.70492e+06	1.98386e+06	1.25712e+06	1.81975e+06	898845	2.93381e+06	182083	5.04896e+06	653000	73860.1	662950	613758	683119	545406	759489	420989	967195	124307	994237	846647	1.07362e+06	770354	1.13744e+06	808421	37933.2	810204	797962	828940	745082	855969	771328	96136	814479	727832	836767
860	TG(52:1) [NL-18:0]	2.12148e+06	1.27132e+06	1.88748e+06	1.22372e+06	2.74174e+06	224156	1.06358e+07	3.33242e+06	1.76942e+06	2.77151e+06	2.08579e+06	4.01067e+06	1.22971e+06	7.2317e+06	4.05417e+06	2.53294e+06	3.61444e+06	2.04213e+06	5.44472e+06	379354	9.68339e+06	1.05216e+06	115467	1.038e+06	984577	1.09595e+06	912221	1.24269e+06	648865	1.28721e+06	159701	1.31516e+06	1.17167e+06	1.37354e+06	909363	1.53991e+06	1.09997e+06	52107.1	1.0899e+06	1.07656e+06	1.09761e+06	1.04813e+06	1.1996e+06	1.02548e+06	132707	1.03587e+06	938620	1.09645e+06
861	TG(52:1) [NL-18:1]	2.17242e+06	1.31934e+06	1.9055e+06	1.25089e+06	2.86171e+06	253382	1.10296e+07	3.40534e+06	1.80267e+06	2.8964e+06	2.19165e+06	4.2293e+06	1.27511e+06	7.67043e+06	4.15333e+06	2.59048e+06	3.75381e+06	2.0357e+06	6.01505e+06	398080	1.0358e+07	1.07476e+06	115717	1.08788e+06	1.01156e+06	1.12282e+06	909593	1.2426e+06	668314	879300	122782	912740	802894	970173	606666	1.07156e+06	821111	39996.4	823141	791161	853399	769501	866895	660020	89723.6	663484	587579	701309
862	TG(52:2) [NL-16:0]	3.20448e+06	1.9365e+06	2.83149e+06	1.88989e+06	4.17991e+06	170760	1.09548e+07	4.41652e+06	2.30455e+06	3.85843e+06	2.59458e+06	5.52955e+06	1.42264e+06	9.61061e+06	5.4708e+06	3.27888e+06	4.6098e+06	2.8466e+06	8.18188e+06	915550	1.18552e+07	992436	94627.8	1.00408e+06	966277	1.03027e+06	834338	1.11943e+06	907522	5.93846e+06	804537	6.07582e+06	5.455e+06	6.29444e+06	4.3867e+06	7.41458e+06	5.14662e+06	362611	5.21512e+06	4.98025e+06	5.35378e+06	4.56691e+06	5.5806e+06	5.29038e+06	323153	5.30677e+06	5.1916e+06	5.50389e+06
863	TG(52:2) [NL-18:1]	1.30911e+07	7.78479e+06	1.13827e+07	7.55982e+06	1.6331e+07	680861	4.38532e+07	1.78396e+07	9.41685e+06	1.50272e+07	1.06547e+07	2.46554e+07	6.21364e+06	3.91207e+07	2.18467e+07	1.31484e+07	1.96932e+07	1.11865e+07	3.14181e+07	3.85611e+06	4.77181e+07	3.08042e+06	387105	3.05829e+06	2.92668e+06	3.29711e+06	2.49242e+06	3.61397e+06	2.64264e+06	1.24523e+07	1.81552e+06	1.27306e+07	1.13584e+07	1.36287e+07	8.43793e+06	1.49855e+07	1.09727e+07	444621	1.09704e+07	1.07063e+07	1.1249e+07	1.03546e+07	1.15809e+07	1.06747e+07	817371	1.08668e+07	9.96432e+06	1.13301e+07
864	TG(52:2) [NL-18:2]	593737	326111	555734	371290	747756	57296.2	2.05967e+06	886109	410934	769624	582465	1.14329e+06	313143	1.76971e+06	1.14396e+06	657804	1.06979e+06	620221	1.40492e+06	138785	2.67867e+06	132980	18096.3	134756	120171	137920	111802	162280	129456	387712	44262.9	395680	366207	410856	287251	457805	330205	25884.7	327874	316101	339566	297340	372499	364086	26643.7	366303	353578	378884
865	TG(52:3) [NL-16:1]	377030	265321	307112	188201	469665	22424.4	1.46967e+06	482815	395069	364107	236926	575026	130600	1.89349e+06	539071	378505	457959	257329	688948	76161.8	1.50583e+06	73570.4	8700.93	73459.9	71240.4	75665.9	60358.7	87241.7	68765	45529.5	6749.59	46728.7	39792.1	49638.3	35715	59648.5	62227.8	4628.43	64742.8	58633.7	65295.5	55840.5	65963.6	50521.8	13969.2	48129.6	40424.5	53967.3
866	TG(52:3) [NL-18:1]	4.17924e+06	2.67269e+06	3.72683e+06	2.29957e+06	5.34182e+06	235489	1.52909e+07	5.50275e+06	3.37613e+06	4.54812e+06	2.86767e+06	6.90276e+06	1.62738e+06	1.5635e+07	6.97169e+06	4.49702e+06	6.04668e+06	3.0771e+06	9.57792e+06	1.3107e+06	1.68471e+07	557423	55098.3	556859	525940	579983	485042	642454	621416	2.85856e+06	322005	2.8401e+06	2.67832e+06	3.05502e+06	2.17208e+06	3.45283e+06	2.44335e+06	274431	2.43067e+06	2.26632e+06	2.51894e+06	2.12946e+06	2.90937e+06	2.50102e+06	244339	2.47347e+06	2.37909e+06	2.58505e+06
867	TG(52:3) [NL-18:2]	2.94782e+06	1.93275e+06	2.54413e+06	1.61629e+06	3.85581e+06	151902	1.29941e+07	3.90898e+06	2.21073e+06	3.71455e+06	2.04193e+06	5.26279e+06	1.20965e+06	1.07264e+07	5.26686e+06	3.46771e+06	5.1048e+06	2.37392e+06	7.31606e+06	956457	1.33262e+07	314667	29915.5	302040	293959	339394	286651	354160	439947	2.52541e+06	292346	2.56906e+06	2.33017e+06	2.72749e+06	1.921e+06	3.10345e+06	2.06369e+06	208485	2.05803e+06	1.91113e+06	2.25245e+06	1.80063e+06	2.28602e+06	2.0974e+06	183926	2.09786e+06	2.01667e+06	2.21636e+06
868	TG(52:4) [NL-16:1]	169828	120781	140740	83947.7	216834	9217.8	701046	213471	171117	139905	103235	254029	46276.3	743817	252089	182130	247770	88777	303534	44041.5	706299	18099.8	2718.99	17704.5	17211.1	18074.6	14845	23100.3	19884.7	20904	5594.16	21620.5	15575.8	25602.7	11733	28510.5	24772.3	4861.64	24566.8	22494.8	28376.4	17422.2	30627.7	12433	1316.67	12070.2	11783.7	12739.2
869	TG(52:4) [NL-18:2]	875664	645385	731741	439622	1.11787e+06	55290.8	3.77717e+06	1.10364e+06	672820	979499	551140	1.47547e+06	280723	3.2236e+06	1.56109e+06	1.13605e+06	1.50749e+06	602866	1.95042e+06	290459	3.98424e+06	57987.8	8927.41	57894	50759.7	62122.9	48342.5	71882.1	97533.4	2.23992e+06	627118	2.11616e+06	1.69278e+06	2.87747e+06	1.42956e+06	3.19177e+06	1.41758e+06	219460	1.41826e+06	1.29347e+06	1.59327e+06	1.09667e+06	1.66884e+06	2.21278e+06	323478	2.16371e+06	1.92799e+06	2.48644e+06
870	TG(52:4) [NL-18:3]	268856	184800	218543	148086	321728	12128.9	1.08561e+06	383287	258101	266997	178441	569483	80309.1	1.0188e+06	493342	371002	442255	208635	598627	84015.8	1.79863e+06	55224.7	9322.7	51451.2	48838.5	59284.4	47405.6	71177.2	32315.3	221557	22956.9	222388	204801	233544	188144	268781	201788	55105.8	196141	156713	249955	143191	263794	173576	29474.7	172382	151172	196637
871	TG(52:5) [NL-16:0]	30782	22746	25475	15711.1	38172.1	684.562	161916	45632.3	31788.4	31207.5	21114.4	67901.3	10623.8	141271	61649.5	47028.4	53503.9	25354	81032.2	11272.5	234361	6603.88	1782.54	6394.45	5074.24	8159	4777.25	8675.78	5710.7	160916	112429	139475	57123.1	268849	42436.1	316915	77852.8	43757.3	72776.5	38333.7	113612	36809.3	130678	196851	58134	205750	147537	245442
872	TG(52:5) [NL-18:1]	49634	36892.7	42998.4	25413	60648.9	2827.55	283234	65150.9	47562.2	45768.5	31618.8	87440.7	11713.6	212070	79421	51981.4	76486	37014.7	104254	11393	215222	9986.44	1524.81	9890.22	9166.51	10581.4	7991.96	12409.2	7026.44	19046.4	10437.3	18233.5	9637.86	26795.6	7576.31	37585	28856.5	12276.6	28188.9	19467.5	39798	13869.3	42663.8	7406.68	3086.54	6753.2	4835.08	9651.02
873	TG(52:5) [NL-18:3]	82055.9	59735.1	66295.9	42918	104262	5038.16	402650	115232	81168.9	82141	49392.5	174193	16948.2	355537	148001	115471	123611	56947.6	182378	22734.5	543436	11656.9	4181.91	10093.3	9281.54	12886.9	7758.85	19167.1	8229.41	183962	119942	162120	69114.5	298707	55581	349480	99833.9	58061.6	93043	48889.3	151405	42520.4	165367	234396	66668.9	238525	175689	279249
874	TG(52:5) [NL-20:4]	37066.8	23888.1	31525.4	20391.4	47398.8	1245.53	164029	51915.4	34988.7	48038.2	24424.3	65623.8	12719.9	189069	79146.7	49688.1	70694.9	38459	113976	14374.3	216155	10444.1	2314.62	9302.42	8903.98	11361.4	8749.93	14490.8	17249.8	1801.04	1715.18	1311.78	298.652	3292.39	0	5325.81	2265.63	1838.5	2076.36	838.304	3534.73	238.257	4756.35	610.534	605.719	477.723	119.772	1078.99
875	TG(52:5) [NL-20:5]	4965.86	5109	3849.99	2310.26	5829.31	0	60190.6	7121.77	5853.4	5866.26	2561.81	10085.1	781.859	26835	9991.5	11534.2	6499.09	3786.37	12104.7	384.371	58661.3	10576.3	2931.65	10481.3	7908.12	12829.1	7751.58	14081.6	3745.14	2347.14	2385.29	1619.18	285.718	4437.65	0	7294.74	938.809	644.393	831.595	457.925	1295.22	251.179	1935.35	285.42	405.376	101.621	0	425.451
876	TG(53:2) [NL-17:1]	8731.48	5421.53	7515.23	5147.68	11151.8	863.196	39980.1	12589.2	7263.37	12079	6827.73	17082.9	3188.86	30458	15228.8	9900.88	11626.1	8468.16	22553.3	1723.05	39763	11208.7	1695.13	10511.2	9988.97	12242.1	9722.75	13873.3	9653.88	2064.96	1035.9	1997.89	1516.31	2476.56	446.53	4295.29	3821.96	1131.72	3685.79	2845.78	4767.54	2684.95	5181.32	1326.79	616.816	1061.19	1013.73	1590.08
877	TG(53:2) [NL-18:1]	200476	125533	173142	118141	251025	11129.4	922433	283136	157549	304784	137761	366491	87831.5	657236	345310	230775	257193	160570	539993	48526.8	916494	159659	17065.6	165627	145464	168839	138372	179676	154466	38500.8	9315.81	35259.5	32550.9	40739.9	26383.6	60192.6	64831.3	6742.55	64520.1	60278	69957.4	55994.4	73319.1	30364.9	3630.46	30567.3	28935.1	31878.9
878	TG(54:0) [NL-16:0]	7673.46	5316.59	6768.83	4007.21	9781.25	42.6803	48387.8	12045.1	6622.58	10484	6814.12	16181.6	4617.18	31111.2	14555.5	9188.25	13951.8	6477.24	19254.1	1139.4	39533.7	12733.3	1967.82	13297.8	11736.6	13826.5	9572.27	15013.2	5227.34	2972.58	1580.1	2615.86	1615.65	3423.47	1151.04	5881.62	2275.83	597.412	2242.87	1797.28	2651.37	1606.08	3126.89	1572.82	1243.28	1285.05	692.367	2547.13
879	TG(54:0) [NL-18:0]	18619.2	15759.1	14157.7	8290.15	24462.3	1358.33	152382	34479.8	23581.7	23651	18526.8	44870.7	9778.65	103105	35710	25202.7	29145.7	18386.1	49742.8	2892.65	110583	55903	6609.33	53737.9	52405.1	57948.1	49029.2	67600.5	34392.5	7285.5	5077	7097.04	2217.8	11999.6	1434.5	13788.4	11920.5	3680.17	12171.1	8951.71	14450.1	7515.25	16577	1559.55	1241.82	1599.84	844.251	1851.82
880	TG(54:1) [NL-18:1]	98816.5	66777.4	85645.9	54307.5	128896	9260.62	704449	162125	84275.1	140619	95759.7	205802	70968.4	396739	175505	99120.8	157836	92406.8	233316	27544.6	378370	134004	13994.2	132082	127279	138785	116050	157110	102546	93199.1	11178	92755	88405.7	96282.7	73144.3	118412	91730.6	4021.03	91392.5	89036.6	94689.2	86631	96928.1	75343.8	8980.68	74689.1	69332	80027.4
881	TG(54:2) [NL-18:0]	424245	280637	371058	234379	544580	24343.5	2.24895e+06	654857	352630	472938	376144	912665	248533	1.68371e+06	742957	427708	636745	419294	1.08547e+06	150756	1.47778e+06	338095	34510.1	339528	315820	347541	296416	394965	283549	958580	241481	844723	797771	1.13298e+06	685242	1.48432e+06	845285	39349	839875	822660	860124	797902	910263	1.04213e+06	89665.7	1.06649e+06	987720	1.10108e+06
882	TG(54:2) [NL-20:1]	129244	72674.2	116452	79515	167138	7944.13	386968	163958	89974.9	129491	90479	220397	62724.9	375783	209549	121162	185083	121454	294463	36903	448619	25305	3469.53	24759.6	22890.7	26628.1	21655	31137.4	12491.3	47913.2	9137.98	50032.2	41890.5	54607.5	29261.8	61129.6	41488.9	4746.44	41492.8	37137.9	45734.9	36845.1	46267.6	36243	5004.49	36043.3	34572.1	37114.3
883	TG(54:3) [NL-18:1]	3.53079e+06	2.71997e+06	2.84973e+06	1.69246e+06	4.34436e+06	131593	1.83058e+07	4.84962e+06	3.32436e+06	3.58002e+06	2.65979e+06	6.17068e+06	1.37696e+06	1.58568e+07	5.43963e+06	3.56405e+06	4.10144e+06	2.78767e+06	8.36833e+06	924742	1.38784e+07	1.05547e+06	130528	1.04998e+06	1.0209e+06	1.08352e+06	861817	1.26513e+06	1.19072e+06	1.60685e+07	7.10058e+06	1.38973e+07	1.1947e+07	2.24583e+07	5.67184e+06	2.89387e+07	1.89031e+07	2.54037e+06	1.84178e+07	1.70666e+07	2.10198e+07	1.60021e+07	2.20777e+07	2.2287e+07	1.99148e+06	2.16539e+07	2.13924e+07	2.19848e+07
884	TG(54:3) [NL-18:2]	259896	164634	220031	154416	327073	15808.5	1.17405e+06	372073	185178	331089	209133	515618	159111	800663	462713	254143	459326	277720	647730	93421.2	974001	69539.2	9626.09	67225.3	63760.5	76334	57765	83043.7	85126.6	398435	45342.6	391104	361086	425821	323094	499529	354649	45031.9	353148	317014	396281	305997	399975	367092	39300.3	376175	339019	395604
885	TG(54:4) [NL-18:2]	773361	598006	630987	373955	967078	34533.4	3.96573e+06	1.06719e+06	727554	818337	550051	1.40448e+06	284522	3.66576e+06	1.28645e+06	889532	1.04769e+06	587320	1.77994e+06	164798	3.32108e+06	94940.5	13457.2	92494.6	85443.1	103487	79586	114824	168145	2.23531e+06	421694	2.16954e+06	1.88435e+06	2.56326e+06	1.5928e+06	3.0009e+06	2.3238e+06	480107	2.26769e+06	1.92906e+06	2.68744e+06	1.82565e+06	2.93822e+06	1.62096e+06	149572	1.64049e+06	1.50934e+06	1.72654e+06
886	TG(54:4) [NL-20:3]	88519.8	51470.2	76756.2	53496.1	112954	5379.19	315738	83839.9	42783.7	66474.2	51048.4	108759	26911.6	208819	106388	67010	104253	45630.8	132053	22524.9	272751	8597.34	1374.16	8728.16	7873.48	9310	6550.53	10484.6	4636.25	1762.2	1415.04	1218.53	767.629	2404.11	202.405	5085.98	1622.52	478.433	1382.15	1322.6	1796.04	1268.79	2465.27	686.523	525.839	634.328	347.563	1078.61
887	TG(54:5) [NL-18:3]	87002.5	69819.5	68008.4	40338.4	108267	1318.44	438629	124159	88195.5	101435	62747.2	159565	22673.1	407319	138443	92779.6	109737	63068.5	177739	15079.1	425548	18681.1	3732.87	18327	17990.5	21094.8	12451.3	23085.7	15899	408898	190579	392802	236246	563024	203397	770898	564638	197358	550762	393130	743686	364994	772732	179766	31645.6	176976	154891	193025
888	TG(54:5) [NL-20:4]	45304.9	49494.2	33910.3	22073	50429.9	3058.02	559181	57761.3	48064.5	34912.2	24580.6	78445.1	8704.79	234657	70145.9	67760.8	53916.2	23768.9	88667.5	3650.78	339829	15376.7	3869.96	14418.3	12714.8	18576.6	10946.5	20367.6	7638.65	6142.07	6623.83	3764.49	190.386	11454.8	0	17266.1	2290.84	741.052	2161.36	1905.52	2799.96	1298.6	3290.67	741.494	846.782	443.028	156.681	1096.43
889	TG(54:6) [NL-18:3]	45444.7	39500.1	33138.8	19137.6	55585.7	1585.4	223326	64988.2	46348.1	52652.6	31331.7	91703.1	6503.84	214431	78297.1	61334.4	64615.6	40307.9	91692.1	8118.85	269862	5837.33	1149.4	5700.51	5058.84	6218.12	4593.13	7794.24	4283.19	383921	46343.6	378748	347906	417337	305743	479294	349670	142035	333909	222979	466525	215055	518413	279736	62674.8	284967	223281	329975
890	TG(54:6) [NL-20:4]	32830.9	22480.3	28514.9	17000.7	42480.5	832.631	120988	38153.1	25489.1	32144	19585.7	51879.5	9664.55	140786	50006.8	33595.3	44816	20736.7	65984.3	11529.8	151883	1894.03	444.833	1961.55	1636.58	2048.43	1275.12	2560.33	4935.3	5456.77	7234.63	1588.25	162.969	7398.87	0	22024.8	2051.1	1894.64	1822.69	477.955	3640.92	0	4384.52	6976.02	7814.93	5323.75	58.4961	14176.8
891	TG(54:6) [NL-20:5]	22035.8	24682.8	16473.3	10078.3	25054.1	578.698	286951	29529	23832.7	19411	12534	39534.2	5458.46	110031	35389.5	35923.7	26740	12476.7	44527.7	2831.3	178771	8804.1	3095.15	8465.06	6242.64	11062.7	5477.7	12986.4	5837.69	3011.02	3664.4	1793.86	218.563	4743.04	0	13014.9	1108.42	964.461	1137.37	332.7	1642.47	0	2500.47	86.8371	128.158	27.4288	0	122.071
892	TG(54:6) [NL-22:6]	2349.54	2136.15	2015.97	1031.73	2847.84	0	20187.4	3125.66	2493.25	2412.16	1658.87	4018.54	0	10327.3	5547.06	5548.33	3429.38	2269.37	6995.63	1134.38	27596.6	603.801	581.206	535.186	98.3789	1085.26	0	1331.03	2.6442	2381.31	1638.67	1980.95	1287.86	3850.48	0	5348.93	1112.01	859.839	1219.57	645.782	1246.66	0	2522.71	1558.81	1369.93	1261.34	593.183	2562.14
893	TG(54:7) [NL-20:5]	5613.37	6566.64	4284.66	2480.69	6403.42	0	78673.4	6863.43	6451.43	4496.16	2350.83	9355.82	1129.83	25049.3	8511.63	8651.66	6547.95	2775.66	10584.3	845.473	41157.2	1506.93	402.889	1526.22	1344.84	1801.02	856.661	1955.46	473.173	828.228	818.522	633.562	139.166	1158.63	0	2349.7	387.828	191.569	324.475	257.896	459.578	215.303	722.398	13.4258	32.8864	0	0	0
[truncated: 126 more rows]
[truncated: 2 more columns]

## Sheet: S5
Table S5. Summary results of fatty acid analysis (method 3) for each sample type.
[truncated: 35 more rows]
[truncated: 2 more columns]

## Sheet: S6
Table S6. Summary results of alkylglycerol (AKG) analysis (method 4) for each sample type.
[truncated: 21 more rows]
[truncated: 2 more columns]

## Sheet: S7
Table S7. Lipid class changes from colostrum (month 0) to mature human milk (month 1).
[truncated: 50 more rows]

[truncated: 16 more sheets: S8, S9, S10, S11, S12, S13, S14, S15, S16, S17, S18, S19, S20, S21, S22, S23]
